# Supplementary material for: Antimicrobial use in an Indonesian community cohort 0-18 months of age
Source: PLoS One. 2019 Aug 5;14(8):e0219097. doi: 10.1371/journal.pone.0219097 (PMC6681970; doi:10.1371/journal.pone.0219097)
Supplement: S1 Dataset — (XLSX) [file pone.0219097.s003.xlsx]

## Sheet: Demographic
domain	sex	Intervention	Treated by AB
DM	M	Infants	Y
DM	F	Neonates	N
DM	M	Infants	Y
DM	F	Placebo	N
DM	M	Infants	Y
DM	F	Placebo	N
DM	M	Placebo	N
DM	F	Neonates	N
DM	M	Infants	Y
DM	F	Placebo	Y
DM	M	Placebo	N
DM	M	Neonates	N
DM	M	Infants	N
DM	M	Infants	N
DM	M	Placebo	Y
DM	M	Infants	N
DM	M	Placebo	Y
DM	M	Neonates	N
DM	F	Infants	N
DM	M	Neonates	N
DM	M	Infants	N
DM	M	Infants	N
DM	M	Infants	Y
DM	M	Placebo	Y
DM	M	Neonates	Y
DM	M	Placebo	Y
DM	M	Neonates	Y
DM	M	Neonates	Y
DM	F	Infants	N
DM	M	Neonates	Y
DM	F	Placebo	N
DM	M	Placebo	Y
DM	M	Infants	N
DM	F	Neonates	Y
DM	M	Neonates	N
DM	F	Infants	N
DM	M	Placebo	Y
DM	M	Placebo	Y
DM	F	Infants	N
DM	F	Neonates	N
DM	M	Placebo	Y
DM	M	Neonates	N
DM	M	Infants	Y
DM	F	Infants	Y
DM	M	Neonates	N
DM	M	Neonates	Y
DM	M	Neonates	N
DM	F	Placebo	Y
DM	M	Neonates	Y
DM	F	Neonates	Y
DM	F	Placebo	Y
DM	F	Infants	N
DM	M	Placebo	Y
DM	F	Placebo	N
DM	M	Neonates	N
DM	F	Neonates	Y
DM	F	Placebo	Y
DM	F	Infants	N
DM	M	Placebo	Y
DM	M	Placebo	N
DM	F	Neonates	N
DM	M	Placebo	N
DM	M	Placebo	Y
DM	F	Infants	Y
DM	F	Neonates	N
DM	M	Placebo	Y
DM	M	Neonates	N
DM	M	Placebo	Y
DM	M	Neonates	Y
DM	M	Placebo	N
DM	F	Neonates	N
DM	F	Placebo	N
DM	M	Neonates	N
DM	M	Neonates	Y
DM	M	Neonates	Y
DM	F	Placebo	Y
DM	F	Placebo	N
DM	M	Neonates	Y
DM	F	Placebo	N
DM	F	Infants	N
DM	M	Neonates	Y
DM	M	Placebo	N
DM	M	Placebo	N
DM	M	Neonates	N
DM	F	Neonates	Y
DM	F	Infants	N
DM	M	Placebo	N
DM	F	Infants	N
DM	M	Infants	N
DM	F	Placebo	N
DM	M	Neonates	N
DM	M	Neonates	N
DM	F	Infants	N
DM	F	Infants	Y
DM	F	Infants	Y
DM	M	Placebo	N
DM	F	Neonates	N
DM	F	Neonates	Y
DM	M	Infants	Y
DM	F	Infants	N
DM	M	Placebo	Y
DM	M	Infants	N
DM	M	Placebo	N
DM	F	Infants	N
DM	M	Neonates	N
DM	M	Placebo	N
DM	F	Placebo	N
DM	F	Neonates	N
DM	M	Infants	Y
DM	F	Neonates	Y
DM	M	Placebo	N
DM	M	Infants	N
DM	M	Placebo	N
DM	F	Placebo	N
DM	F	Neonates	N
DM	F	Placebo	Y
DM	M	Infants	N
DM	M	Neonates	N
DM	F	Infants	N
DM	M	Placebo	Y
DM	M	Neonates	Y
DM	M	Infants	Y
DM	M	Placebo	N
DM	F	Infants	Y
DM	F	Neonates	N
DM	M	Neonates	Y
DM	F	Placebo	N
DM	M	Placebo	Y
DM	F	Neonates	N
DM	M	Placebo	N
DM	M	Placebo	N
DM	F	Infants	N
DM	F	Placebo	Y
DM	M	Neonates	Y
DM	M	Infants	N
DM	M	Infants	Y
DM	F	Infants	Y
DM	F	Placebo	Y
DM	M	Placebo	N
DM	M	Neonates	Y
DM	F	Placebo	N
DM	F	Neonates	Y
DM	F	Neonates	N
DM	F	Neonates	Y
DM	F	Neonates	Y
DM	F	Infants	N
DM	F	Placebo	Y
DM	M	Placebo	Y
DM	F	Infants	N
DM	F	Placebo	N
DM	M	Infants	Y
DM	M	Placebo	Y
DM	M	Infants	N
DM	M	Neonates	N
DM	M	Infants	Y
DM	M	Placebo	Y
DM	M	Neonates	N
DM	F	Infants	N
DM	F	Neonates	N
DM	M	Placebo	N
DM	M	Infants	N
DM	M	Placebo	N
DM	M	Neonates	N
DM	M	Placebo	N
DM	M	Infants	N
DM	M	Infants	Y
DM	F	Neonates	N
DM	M	Infants	N
DM	M	Placebo	Y
DM	F	Neonates	Y
DM	F	Placebo	N
DM	F	Infants	Y
DM	F	Neonates	N
DM	F	Placebo	N
DM	F	Infants	N
DM	M	Neonates	Y
DM	F	Neonates	Y
DM	M	Neonates	N
DM	F	Neonates	N
DM	M	Infants	N
DM	M	Infants	N
DM	M	Infants	Y
DM	M	Infants	Y
DM	M	Placebo	N
DM	M	Placebo	Y
DM	M	Placebo	Y
DM	M	Placebo	Y
DM	M	Infants	N
DM	F	Infants	N
DM	M	Placebo	N
DM	M	Placebo	Y
DM	M	Infants	Y
DM	F	Infants	N
DM	M	Neonates	N
DM	F	Infants	Y
DM	M	Placebo	N
DM	F	Neonates	Y
DM	F	Neonates	N
DM	F	Placebo	N
DM	M	Placebo	Y
DM	M	Neonates	N
DM	M	Neonates	Y
DM	F	Infants	Y
DM	F	Placebo	N
DM	M	Neonates	N
DM	M	Neonates	N
DM	M	Infants	Y
DM	M	Infants	Y
DM	M	Infants	Y
DM	M	Neonates	N
DM	F	Placebo	Y
DM	F	Placebo	Y
DM	M	Neonates	Y
DM	M	Infants	Y
DM	F	Infants	Y
DM	F	Placebo	N
DM	M	Neonates	N
DM	F	Infants	N
DM	F	Neonates	N
DM	F	Placebo	N
DM	M	Neonates	Y
DM	F	Infants	N
DM	F	Neonates	N
DM	F	Infants	N
DM	M	Infants	N
DM	F	Placebo	N
DM	M	Infants	N
DM	M	Neonates	Y
DM	M	Placebo	N
DM	M	Neonates	N
DM	M	Placebo	N
DM	M	Infants	N
DM	F	Neonates	N
DM	M	Neonates	Y
DM	M	Infants	N
DM	F	Infants	Y
DM	F	Neonates	Y
DM	F	Infants	N
DM	M	Placebo	Y
DM	F	Infants	N
DM	F	Placebo	N
DM	F	Placebo	N
DM	M	Infants	N
DM	F	Neonates	N
DM	M	Infants	N
DM	F	Infants	N
DM	M	Placebo	N
DM	F	Infants	N
DM	F	Neonates	N
DM	F	Infants	N
DM	M	Neonates	N
DM	F	Infants	N
DM	F	Placebo	N
DM	F	Placebo	N
DM	M	Infants	Y
DM	F	Placebo	N
DM	M	Placebo	N
DM	M	Placebo	Y
DM	M	Neonates	N
DM	M	Neonates	N
DM	F	Placebo	Y
DM	F	Neonates	N
DM	M	Infants	Y
DM	F	Neonates	N
DM	F	Placebo	N
DM	F	Infants	N
DM	F	Neonates	N
DM	M	Infants	Y
DM	M	Neonates	N
DM	F	Infants	N
DM	M	Neonates	N
DM	F	Infants	N
DM	M	Neonates	N
DM	F	Infants	Y
DM	M	Placebo	N
DM	F	Infants	Y
DM	F	Placebo	N
DM	M	Neonates	N
DM	F	Neonates	N
DM	M	Infants	N
DM	M	Neonates	Y
DM	M	Neonates	Y
DM	M	Neonates	N
DM	F	Infants	N
DM	F	Placebo	N
DM	F	Neonates	N
DM	M	Neonates	N
DM	M	Placebo	Y
DM	M	Neonates	N
DM	F	Neonates	N
DM	M	Neonates	N
DM	M	Infants	N
DM	M	Placebo	N
DM	M	Placebo	N
DM	M	Placebo	N
DM	F	Placebo	Y
DM	M	Infants	N
DM	M	Placebo	N
DM	F	Infants	N
DM	M	Neonates	N
DM	F	Placebo	N
DM	M	Neonates	Y
DM	F	Neonates	N
DM	M	Placebo	N
DM	M	Placebo	N
DM	M	Placebo	N
DM	M	Neonates	N
DM	M	Infants	N
DM	F	Neonates	N
DM	M	Placebo	N
DM	M	Infants	N
DM	F	Infants	Y
DM	F	Placebo	N
DM	M	Placebo	N
DM	M	Neonates	Y
DM	M	Infants	Y
DM	F	Neonates	Y
DM	M	Neonates	N
DM	F	Placebo	N
DM	M	Infants	N
DM	F	Infants	N
DM	F	Neonates	N
DM	M	Neonates	Y
DM	M	Neonates	N
DM	M	Placebo	Y
DM	F	Infants	N
DM	M	Infants	Y
DM	F	Placebo	Y
DM	F	Neonates	Y
DM	M	Infants	N
DM	F	Placebo	N
DM	F	Placebo	Y
DM	M	Placebo	Y
DM	M	Neonates	Y
DM	M	Infants	Y
DM	F	Placebo	Y
DM	M	Neonates	Y
DM	F	Neonates	N
DM	M	Neonates	N
DM	M	Infants	N
DM	M	Placebo	Y
DM	F	Placebo	N
DM	F	Placebo	N
DM	M	Neonates	N
DM	F	Neonates	Y
DM	M	Infants	Y
DM	F	Neonates	Y
DM	F	Infants	Y
DM	F	Infants	N
DM	M	Infants	N
DM	F	Placebo	Y
DM	M	Neonates	Y
DM	M	Infants	Y
DM	F	Placebo	N
DM	M	Placebo	Y
DM	M	Infants	Y
DM	M	Placebo	N
DM	F	Neonates	N
DM	F	Neonates	Y
DM	M	Placebo	Y
DM	F	Infants	N
DM	F	Infants	N
DM	F	Infants	N
DM	F	Neonates	N
DM	F	Neonates	N
DM	F	Placebo	N
DM	F	Neonates	Y
DM	M	Placebo	N
DM	M	Infants	Y
DM	F	Infants	Y
DM	F	Neonates	Y
DM	M	Infants	N
DM	F	Placebo	N
DM	F	Placebo	Y
DM	M	Neonates	Y
DM	F	Placebo	Y
DM	F	Neonates	N
DM	M	Infants	N
DM	F	Infants	N
DM	F	Infants	N
DM	F	Infants	N
DM	M	Infants	N
DM	M	Placebo	N
DM	M	Neonates	N
DM	F	Infants	Y
DM	F	Neonates	N
DM	M	Infants	N
DM	F	Placebo	N
DM	M	Infants	N
DM	M	Infants	Y
DM	F	Placebo	N
DM	F	Neonates	N
DM	M	Placebo	Y
DM	M	Neonates	N
DM	M	Neonates	N
DM	F	Placebo	N
DM	F	Neonates	N
DM	M	Infants	N
DM	F	Neonates	N
DM	M	Neonates	Y
DM	M	Neonates	N
DM	F	Infants	N
DM	F	Placebo	N
DM	F	Infants	N
DM	M	Neonates	N
DM	M	Neonates	Y
DM	F	Infants	Y
DM	M	Neonates	Y
DM	F	Placebo	N
DM	M	Neonates	N
DM	M	Neonates	Y
DM	M	Neonates	N
DM	M	Neonates	Y
DM	M	Neonates	Y
DM	M	Neonates	Y
DM	F	Placebo	N
DM	F	Placebo	N
DM	F	Infants	N
DM	M	Placebo	Y
DM	F	Placebo	N
DM	M	Neonates	Y
DM	F	Infants	Y
DM	F	Placebo	N
DM	M	Infants	Y
DM	M	Placebo	N
DM	F	Neonates	Y
DM	M	Placebo	N
DM	F	Neonates	Y
DM	M	Infants	N
DM	F	Placebo	Y
DM	M	Infants	N
DM	F	Infants	Y
DM	F	Infants	N
DM	M	Neonates	N
DM	F	Placebo	Y
DM	M	Neonates	Y
DM	F	Infants	N
DM	F	Placebo	Y
DM	F	Infants	N
DM	M	Placebo	N
DM	M	Neonates	Y
DM	F	Neonates	Y
DM	M	Infants	N
DM	M	Neonates	Y
DM	M	Infants	Y
DM	F	Neonates	N
DM	M	Neonates	N
DM	F	Neonates	Y
DM	M	Neonates	Y
DM	M	Placebo	Y
DM	F	Placebo	Y
DM	F	Infants	Y
DM	F	Infants	N
DM	M	Placebo	Y
DM	M	Neonates	Y
DM	F	Infants	Y
DM	F	Placebo	Y
DM	M	Neonates	N
DM	F	Infants	N
DM	F	Placebo	Y
DM	F	Placebo	Y
DM	M	Placebo	N
DM	F	Infants	N
DM	M	Neonates	N
DM	F	Infants	N
DM	F	Placebo	Y
DM	M	Placebo	N
DM	M	Infants	Y
DM	F	Placebo	N
DM	F	Infants	N
DM	M	Neonates	N
DM	F	Placebo	Y
DM	M	Placebo	Y
DM	M	Neonates	N
DM	M	Infants	N
DM	F	Placebo	N
DM	F	Placebo	N
DM	M	Neonates	N
DM	M	Placebo	N
DM	F	Placebo	N
DM	M	Placebo	Y
DM	F	Infants	N
DM	M	Neonates	N
DM	M	Placebo	Y
DM	M	Infants	Y
DM	F	Infants	Y
DM	F	Infants	N
DM	F	Placebo	Y
DM	F	Neonates	Y
DM	F	Neonates	N
DM	M	Neonates	N
DM	M	Placebo	Y
DM	F	Neonates	Y
DM	F	Infants	N
DM	M	Neonates	Y
DM	M	Placebo	Y
DM	M	Infants	N
DM	M	Neonates	Y
DM	M	Infants	Y
DM	F	Placebo	Y
DM	F	Infants	Y
DM	M	Placebo	N
DM	F	Infants	Y
DM	F	Neonates	N
DM	F	Infants	N
DM	F	Infants	N
DM	M	Neonates	Y
DM	M	Placebo	Y
DM	F	Infants	N
DM	F	Infants	Y
DM	F	Placebo	Y
DM	M	Neonates	Y
DM	M	Placebo	N
DM	F	Infants	N
DM	M	Infants	Y
DM	M	Placebo	N
DM	F	Placebo	N
DM	M	Infants	N
DM	M	Placebo	N
DM	F	Infants	N
DM	M	Neonates	N
DM	F	Neonates	N
DM	F	Infants	N
DM	M	Placebo	N
DM	F	Placebo	Y
DM	M	Infants	N
DM	M	Infants	Y
DM	F	Infants	N
DM	M	Neonates	Y
DM	F	Placebo	N
DM	F	Neonates	Y
DM	M	Infants	Y
DM	M	Placebo	N
DM	F	Placebo	N
DM	F	Neonates	N
DM	F	Placebo	Y
DM	M	Neonates	Y
DM	F	Placebo	N
DM	F	Neonates	Y
DM	F	Infants	Y
DM	M	Neonates	Y
DM	M	Neonates	N
DM	M	Placebo	N
DM	M	Infants	N
DM	M	Neonates	N
DM	M	Infants	N
DM	M	Infants	N
DM	F	Placebo	N
DM	M	Neonates	Y
DM	M	Neonates	N
DM	M	Infants	N
DM	F	Placebo	N
DM	M	Infants	N
DM	M	Neonates	N
DM	F	Neonates	N
DM	M	Neonates	Y
DM	M	Infants	N
DM	M	Neonates	N
DM	M	Placebo	N
DM	M	Neonates	Y
DM	F	Neonates	Y
DM	F	Neonates	N
DM	F	Neonates	N
DM	M	Neonates	N
DM	F	Neonates	N
DM	F	Placebo	Y
DM	M	Infants	N
DM	M	Infants	Y
DM	M	Neonates	N
DM	M	Infants	N
DM	F	Neonates	N
DM	F	Infants	Y
DM	F	Neonates	N
DM	F	Infants	N
DM	M	Infants	Y
DM	M	Placebo	N
DM	M	Placebo	N
DM	F	Placebo	N
DM	F	Neonates	N
DM	M	Infants	N
DM	F	Infants	N
DM	F	Placebo	Y
DM	M	Placebo	N
DM	M	Neonates	N
DM	M	Placebo	N
DM	M	Placebo	N
DM	M	Placebo	N
DM	M	Placebo	Y
DM	F	Neonates	Y
DM	F	Neonates	N
DM	F	Infants	Y
DM	F	Neonates	N
DM	F	Neonates	N
DM	M	Infants	Y
DM	M	Infants	N
DM	M	Placebo	N
DM	F	Neonates	Y
DM	F	Neonates	Y
DM	M	Infants	Y
DM	M	Neonates	N
DM	F	Placebo	N
DM	F	Neonates	Y
DM	M	Placebo	N
DM	F	Placebo	Y
DM	F	Infants	N
DM	F	Neonates	Y
DM	M	Infants	Y
DM	M	Placebo	Y
DM	M	Infants	Y
DM	M	Placebo	N
DM	M	Placebo	Y
DM	F	Neonates	Y
DM	F	Neonates	N
DM	M	Placebo	N
DM	M	Infants	Y
DM	M	Neonates	Y
DM	F	Placebo	N
DM	F	Infants	Y
DM	F	Placebo	N
DM	M	Infants	N
DM	F	Placebo	N
DM	F	Infants	N
DM	F	Neonates	N
DM	M	Infants	Y
DM	F	Neonates	N
DM	F	Infants	Y
DM	M	Neonates	Y
DM	F	Infants	N
DM	M	Neonates	N
DM	F	Infants	N
DM	F	Placebo	Y
DM	F	Neonates	Y
DM	F	Neonates	N
DM	F	Placebo	N
DM	F	Placebo	N
DM	M	Infants	N
DM	F	Neonates	Y
DM	F	Placebo	N
DM	F	Placebo	N
DM	F	Infants	N
DM	M	Neonates	Y
DM	F	Placebo	N
DM	M	Neonates	N
DM	M	Neonates	Y
DM	F	Placebo	Y
DM	M	Placebo	N
DM	F	Neonates	Y
DM	M	Infants	N
DM	M	Placebo	N
DM	F	Infants	Y
DM	F	Placebo	N
DM	M	Placebo	Y
DM	F	Neonates	N
DM	F	Infants	Y
DM	M	Placebo	Y
DM	F	Infants	N
DM	M	Neonates	N
DM	F	Placebo	Y
DM	M	Infants	N
DM	M	Neonates	Y
DM	F	Neonates	N
DM	F	Neonates	N
DM	M	Neonates	N
DM	M	Placebo	N
DM	F	Neonates	Y
DM	M	Infants	N
DM	F	Infants	Y
DM	F	Neonates	N
DM	F	Neonates	N
DM	M	Placebo	Y
DM	F	Infants	Y
DM	F	Infants	N
DM	M	Placebo	N
DM	F	Placebo	N
DM	F	Placebo	Y
DM	F	Neonates	N
DM	F	Infants	N
DM	F	Infants	N
DM	M	Placebo	Y
DM	M	Neonates	N
DM	F	Infants	Y
DM	F	Neonates	N
DM	F	Placebo	N
DM	M	Infants	Y
DM	M	Infants	Y
DM	F	Neonates	N
DM	M	Infants	Y
DM	M	Infants	N
DM	F	Placebo	Y
DM	F	Infants	N
DM	F	Placebo	Y
DM	M	Infants	N
DM	M	Neonates	N
DM	F	Neonates	N
DM	F	Placebo	N
DM	M	Placebo	Y
DM	M	Placebo	N
DM	F	Placebo	N
DM	F	Infants	Y
DM	M	Neonates	Y
DM	F	Placebo	N
DM	F	Neonates	N
DM	F	Placebo	N
DM	M	Infants	N
DM	M	Neonates	N
DM	M	Neonates	N
DM	M	Neonates	N
DM	M	Placebo	N
DM	F	Neonates	N
DM	M	Placebo	N
DM	F	Neonates	N
DM	M	Neonates	Y
DM	M	Infants	N
DM	M	Infants	N
DM	M	Infants	N
DM	M	Neonates	Y
DM	M	Placebo	N
DM	F	Infants	N
DM	F	Infants	N
DM	F	Neonates	N
DM	M	Neonates	N
DM	F	Infants	N
DM	M	Placebo	N
DM	M	Neonates	Y
DM	M	Placebo	N
DM	M	Neonates	N
DM	M	Placebo	N
DM	M	Placebo	N
DM	F	Placebo	N
DM	F	Placebo	N
DM	M	Infants	Y
DM	M	Neonates	N
DM	F	Infants	Y
DM	F	Placebo	Y
DM	M	Neonates	N
DM	M	Placebo	N
DM	M	Neonates	N
DM	M	Infants	Y
DM	M	Placebo	N
DM	F	Neonates	Y
DM	F	Placebo	N
DM	M	Infants	N
DM	M	Placebo	Y
DM	M	Neonates	N
DM	M	Placebo	Y
DM	F	Infants	N
DM	F	Placebo	N
DM	M	Infants	Y
DM	M	Placebo	Y
DM	F	Neonates	Y
DM	M	Infants	N
DM	M	Infants	Y
DM	F	Neonates	N
DM	F	Neonates	Y
DM	F	Placebo	Y
DM	M	Neonates	N
DM	F	Neonates	Y
DM	F	Placebo	N
DM	F	Neonates	N
DM	M	Neonates	N
DM	F	Infants	N
DM	M	Neonates	N
DM	F	Placebo	N
DM	F	Neonates	Y
DM	F	Infants	Y
DM	M	Neonates	N
DM	F	Neonates	Y
DM	M	Infants	N
DM	M	Infants	Y
DM	M	Neonates	N
DM	F	Neonates	Y
DM	M	Neonates	Y
DM	F	Placebo	Y
DM	F	Placebo	N
DM	M	Neonates	N
DM	M	Neonates	Y
DM	F	Infants	N
DM	M	Infants	N
DM	M	Neonates	N
DM	M	Infants	Y
DM	M	Placebo	N
DM	F	Placebo	N
DM	M	Infants	N
DM	F	Infants	N
DM	M	Neonates	N
DM	M	Placebo	N
DM	M	Infants	N
DM	F	Neonates	N
DM	M	Infants	Y
DM	F	Infants	N
DM	F	Infants	N
DM	F	Neonates	N
DM	F	Infants	N
DM	F	Neonates	N
DM	M	Neonates	N
DM	F	Placebo	N
DM	F	Neonates	N
DM	F	Infants	N
DM	M	Neonates	N
DM	F	Infants	N
DM	F	Infants	N
DM	F	Neonates	N
DM	M	Infants	Y
DM	F	Neonates	Y
DM	M	Infants	N
DM	F	Neonates	Y
DM	M	Neonates	Y
DM	M	Infants	N
DM	M	Infants	Y
DM	M	Neonates	Y
DM	M	Placebo	N
DM	M	Neonates	N
DM	F	Infants	N
DM	F	Neonates	N
DM	F	Infants	N
DM	F	Neonates	N
DM	M	Neonates	Y
DM	F	Neonates	N
DM	M	Neonates	N
DM	M	Neonates	N
DM	M	Placebo	N
DM	F	Neonates	N
DM	F	Neonates	Y
DM	F	Neonates	N
DM	F	Placebo	N
DM	M	Infants	N
DM	F	Placebo	N
DM	M	Placebo	N
DM	M	Infants	Y
DM	M	Placebo	N
DM	F	Placebo	N
DM	M	Placebo	Y
DM	F	Placebo	Y
DM	M	Neonates	Y
DM	F	Infants	Y
DM	F	Placebo	N
DM	F	Neonates	Y
DM	M	Placebo	N
DM	M	Infants	N
DM	M	Placebo	N
DM	F	Placebo	N
DM	F	Infants	Y
DM	M	Infants	Y
DM	M	Placebo	N
DM	F	Placebo	N
DM	M	Placebo	N
DM	M	Placebo	N
DM	F	Infants	N
DM	F	Neonates	N
DM	M	Placebo	Y
DM	F	Placebo	N
DM	F	Placebo	N
DM	M	Infants	N
DM	M	Infants	N
DM	M	Neonates	N
DM	M	Infants	N
DM	F	Placebo	Y
DM	F	Neonates	N
DM	M	Infants	N
DM	F	Placebo	N
DM	F	Placebo	N
DM	M	Placebo	N
DM	M	Placebo	N
DM	M	Placebo	Y
DM	M	Infants	N
DM	F	Neonates	Y
DM	M	Infants	N
DM	F	Placebo	N
DM	F	Placebo	N
DM	M	Placebo	N
DM	F	Infants	N
DM	F	Infants	N
DM	M	Neonates	N
DM	M	Infants	Y
DM	M	Placebo	N
DM	F	Infants	N
DM	M	Neonates	N
DM	F	Neonates	Y
DM	F	Placebo	Y
DM	M	Neonates	N
DM	F	Infants	N
DM	M	Infants	N
DM	M	Infants	N
DM	F	Placebo	N
DM	M	Infants	N
DM	M	Infants	N
DM	M	Neonates	N
DM	M	Infants	N
DM	M	Placebo	N
DM	F	Placebo	N
DM	M	Infants	N
DM	F	Neonates	N
DM	F	Infants	N
DM	M	Neonates	N
DM	F	Infants	Y
DM	M	Placebo	Y
DM	M	Placebo	N
DM	F	Neonates	N
DM	M	Neonates	N
DM	M	Neonates	N
DM	F	Infants	N
DM	F	Neonates	N
DM	F	Placebo	N
DM	F	Neonates	N
DM	M	Neonates	Y
DM	F	Infants	Y
DM	F	Neonates	N
DM	F	Infants	N
DM	F	Placebo	Y
DM	M	Infants	N
DM	M	Neonates	N
DM	F	Placebo	Y
DM	M	Infants	N
DM	M	Neonates	N
DM	M	Neonates	N
DM	M	Placebo	N
DM	F	Infants	N
DM	F	Placebo	Y
DM	M	Infants	N
DM	M	Placebo	N
DM	M	Infants	N
DM	M	Infants	N
DM	F	Neonates	N
DM	F	Neonates	N
DM	F	Placebo	N
DM	F	Placebo	N
DM	F	Neonates	N
DM	M	Infants	N
DM	M	Placebo	N
DM	F	Placebo	N
DM	F	Neonates	N
DM	F	Infants	N
DM	F	Infants	Y
DM	F	Neonates	N
DM	F	Neonates	N
DM	M	Placebo	N
DM	F	Neonates	N
DM	F	Neonates	Y
DM	F	Infants	N
DM	F	Neonates	N
DM	M	Neonates	N
DM	M	Infants	N
DM	M	Infants	N
DM	F	Placebo	N
DM	F	Placebo	N
DM	F	Placebo	N
DM	F	Neonates	N
DM	F	Neonates	N
DM	M	Infants	N
DM	F	Infants	N
DM	M	Neonates	N
DM	M	Infants	N
DM	F	Infants	N
DM	M	Infants	Y
DM	F	Neonates	N
DM	M	Infants	N
DM	F	Infants	N
DM	M	Infants	N
DM	F	Infants	N
DM	M	Placebo	N
DM	F	Placebo	N
DM	M	Placebo	N
DM	M	Placebo	Y
DM	F	Infants	Y
DM	F	Placebo	Y
DM	F	Placebo	Y
DM	M	Neonates	N
DM	F	Neonates	N
DM	M	Infants	Y
DM	M	Neonates	N
DM	M	Placebo	N
DM	F	Placebo	N
DM	M	Neonates	N
DM	F	Placebo	Y
DM	F	Neonates	Y
DM	M	Neonates	N
DM	M	Neonates	Y
DM	F	Placebo	Y
DM	M	Neonates	N
DM	F	Neonates	N
DM	F	Placebo	N
DM	M	Infants	N
DM	M	Infants	N
DM	F	Infants	N
DM	F	Placebo	Y
DM	F	Placebo	Y
DM	F	Infants	Y
DM	M	Infants	N
DM	F	Neonates	N
DM	F	Placebo	N
DM	M	Neonates	Y
DM	F	Infants	Y
DM	F	Infants	N
DM	M	Neonates	Y
DM	F	Infants	N
DM	M	Placebo	Y
DM	F	Placebo	Y
DM	F	Infants	N
DM	F	Placebo	Y
DM	F	Placebo	N
DM	M	Placebo	N
DM	M	Neonates	Y
DM	F	Neonates	Y
DM	F	Neonates	Y
DM	M	Neonates	N
DM	M	Placebo	Y
DM	M	Neonates	N
DM	M	Infants	Y
DM	F	Placebo	Y
DM	F	Infants	N
DM	M	Placebo	Y
DM	M	Placebo	N
DM	M	Placebo	Y
DM	F	Infants	N
DM	F	Neonates	N
DM	F	Placebo	N
DM	M	Neonates	Y
DM	M	Infants	Y
DM	F	Placebo	N
DM	M	Placebo	Y
DM	M	Infants	N
DM	M	Infants	Y
DM	M	Infants	Y
DM	M	Placebo	N
DM	F	Neonates	N
DM	M	Neonates	N
DM	M	Placebo	Y
DM	M	Infants	N
DM	M	Neonates	N
DM	M	Neonates	Y
DM	M	Neonates	N
DM	M	Placebo	N
DM	F	Neonates	N
DM	F	Placebo	N
DM	M	Infants	N
DM	M	Infants	N
DM	F	Infants	Y
DM	M	Placebo	Y
DM	F	Placebo	N
DM	F	Infants	Y
DM	F	Placebo	N
DM	M	Infants	N
DM	F	Infants	Y
DM	F	Neonates	N
DM	M	Infants	N
DM	F	Neonates	N
DM	F	Neonates	N
DM	F	Neonates	Y
DM	F	Infants	N
DM	F	Infants	N
DM	M	Placebo	N
DM	F	Placebo	N
DM	F	Infants	Y
DM	F	Placebo	Y
DM	M	Infants	Y
DM	F	Neonates	N
DM	F	Placebo	N
DM	F	Infants	Y
DM	F	Infants	N
DM	F	Placebo	N
DM	F	Placebo	Y
DM	M	Infants	N
DM	F	Placebo	N
DM	F	Placebo	N
DM	F	Infants	N
DM	F	Neonates	N
DM	F	Placebo	N
DM	M	Infants	N
DM	M	Infants	N
DM	F	Neonates	N
DM	M	Placebo	N
DM	F	Placebo	N
DM	F	Placebo	N
DM	M	Neonates	N
DM	F	Placebo	N
DM	M	Infants	N
DM	F	Placebo	N
DM	F	Infants	N
DM	M	Placebo	N
DM	M	Neonates	N
DM	F	Placebo	N
DM	F	Neonates	N
DM	M	Infants	N
DM	M	Infants	N
DM	F	Infants	N
DM	M	Placebo	N
DM	F	Neonates	Y
DM	F	Neonates	Y
DM	M	Neonates	Y
DM	M	Placebo	N
DM	M	Placebo	N
DM	F	Placebo	N
DM	M	Neonates	N
DM	F	Placebo	N
DM	M	Infants	N
DM	M	Placebo	N
DM	M	Infants	N
DM	F	Infants	Y
DM	F	Infants	N
DM	F	Infants	N
DM	M	Neonates	N
DM	M	Placebo	N
DM	M	Placebo	N
DM	M	Placebo	N
DM	M	Placebo	N
DM	M	Infants	N
DM	M	Neonates	N
DM	F	Placebo	Y
DM	M	Infants	N
DM	M	Neonates	N
DM	M	Placebo	N
DM	F	Infants	N
DM	M	Infants	N
DM	F	Placebo	N
DM	M	Neonates	Y
DM	F	Neonates	N
DM	M	Neonates	N
DM	F	Infants	N
DM	M	Placebo	N
DM	F	Infants	N
DM	M	Placebo	N
DM	M	Placebo	N
DM	M	Neonates	N
DM	F	Placebo	N
DM	F	Placebo	N
DM	M	Neonates	N
DM	M	Placebo	Y
DM	M	Placebo	Y
DM	M	Infants	N
DM	M	Placebo	N
DM	M	Placebo	N
DM	F	Neonates	N
DM	F	Placebo	Y
DM	M	Infants	N
DM	F	Neonates	N
DM	F	Neonates	N
DM	F	Infants	Y
DM	M	Neonates	Y
DM	F	Placebo	N
DM	M	Placebo	N
DM	M	Infants	N
DM	F	Infants	N
DM	M	Neonates	N
DM	M	Neonates	N
DM	F	Infants	N
DM	F	Infants	N
DM	M	Placebo	N
DM	M	Infants	N
DM	M	Placebo	N
DM	M	Placebo	N
DM	F	Neonates	N
DM	M	Infants	N
DM	F	Placebo	N
DM	F	Neonates	N
DM	M	Placebo	N
DM	F	Placebo	N
DM	F	Placebo	N
DM	F	Placebo	N
DM	F	Placebo	N
DM	F	Infants	N
DM	F	Neonates	N
DM	M	Placebo	N
DM	M	Infants	Y
DM	F	Infants	N
DM	F	Neonates	N
DM	F	Placebo	N
DM	M	Infants	N
DM	M	Infants	N
DM	M	Neonates	N
DM	M	Neonates	N
DM	M	Infants	Y
DM	M	Neonates	N
DM	F	Placebo	N
DM	M	Neonates	Y
DM	F	Infants	N
DM	M	Infants	Y
DM	M	Placebo	Y
DM	F	Neonates	Y
DM	M	Placebo	N
DM	M	Placebo	N
DM	M	Neonates	N
DM	M	Infants	Y
DM	M	Placebo	N
DM	M	Placebo	N
DM	F	Neonates	N
DM	M	Infants	Y
DM	M	Placebo	N
DM	F	Neonates	N
DM	F	Placebo	N
DM	F	Placebo	N
DM	M	Infants	N
DM	M	Infants	N
DM	M	Placebo	N
DM	F	Placebo	N
DM	F	Neonates	N
DM	M	Placebo	N
DM	F	Neonates	N
DM	F	Placebo	N
DM	F	Placebo	N
DM	F	Placebo	N
DM	F	Neonates	N
DM	M	Neonates	Y
DM	F	Neonates	N
DM	M	Placebo	Y
DM	F	Infants	N
DM	F	Infants	N
DM	M	Neonates	N
DM	M	Infants	Y
DM	M	Infants	Y
DM	M	Neonates	Y
DM	M	Placebo	N
DM	M	Placebo	N
DM	M	Placebo	N
DM	F	Infants	N
DM	M	Infants	Y
DM	F	Neonates	Y
DM	M	Placebo	N
DM	F	Placebo	N
DM	F	Neonates	Y
DM	F	Neonates	Y
DM	M	Infants	N
DM	F	Infants	Y
DM	F	Placebo	N
DM	M	Neonates	N
DM	M	Placebo	N
DM	M	Placebo	N
DM	F	Neonates	N
DM	F	Infants	N
DM	F	Placebo	N
DM	M	Neonates	Y
DM	M	Neonates	N
DM	F	Infants	Y
DM	M	Neonates	N
DM	M	Placebo	N
DM	M	Neonates	Y
DM	F	Placebo	N
DM	M	Infants	N
DM	M	Neonates	N
DM	M	Placebo	Y
DM	M	Placebo	N
DM	M	Neonates	Y
DM	M	Infants	N
DM	M	Placebo	N
DM	M	Infants	N
DM	F	Placebo	N
DM	F	Placebo	N
DM	F	Neonates	N
DM	M	Infants	N
DM	M	Infants	N
DM	M	Placebo	Y
DM	M	Neonates	N
DM	M	Neonates	N
DM	M	Placebo	Y
DM	F	Neonates	Y
DM	M	Infants	Y
DM	F	Placebo	Y
DM	F	Neonates	N
DM	F	Placebo	N
DM	M	Placebo	N
DM	F	Placebo	Y
DM	F	Neonates	N
DM	M	Neonates	N
DM	F	Placebo	N
DM	F	Neonates	Y
DM	F	Infants	Y
DM	M	Neonates	N
DM	F	Placebo	Y
DM	F	Placebo	N
DM	F	Infants	Y
DM	M	Placebo	Y
DM	M	Placebo	Y
DM	M	Infants	N
DM	M	Neonates	Y
DM	F	Placebo	N
DM	F	Neonates	Y
DM	F	Neonates	N
DM	F	Neonates	Y
DM	F	Neonates	N
DM	M	Placebo	N
DM	F	Infants	Y
DM	M	Neonates	Y
DM	F	Placebo	N
DM	F	Neonates	N
DM	F	Infants	Y
DM	M	Placebo	N
DM	F	Neonates	N
DM	F	Placebo	Y
DM	F	Neonates	Y
DM	F	Placebo	N
DM	F	Placebo	Y
DM	M	Placebo	N
DM	M	Placebo	N
DM	M	Infants	N
DM	F	Neonates	Y
DM	F	Infants	N
DM	F	Infants	N
DM	F	Neonates	N
DM	M	Infants	N
DM	F	Neonates	Y
DM	F	Placebo	N
DM	M	Placebo	Y
DM	M	Neonates	Y
DM	M	Infants	N
DM	F	Infants	N
DM	F	Placebo	N
DM	M	Neonates	Y
DM	F	Neonates	N
DM	F	Placebo	N
DM	M	Infants	N
DM	M	Infants	Y
DM	M	Placebo	N
DM	M	Neonates	N
DM	M	Placebo	N
DM	M	Infants	N
DM	F	Infants	N
DM	F	Placebo	N
DM	F	Neonates	N
DM	F	Neonates	Y
DM	M	Neonates	N
DM	M	Infants	N
DM	M	Neonates	N
DM	F	Infants	N
DM	F	Neonates	Y
DM	F	Placebo	Y
DM	M	Placebo	N
DM	M	Neonates	N
DM	F	Infants	Y
DM	M	Infants	N
DM	F	Infants	N
DM	M	Placebo	Y
DM	M	Placebo	N
DM	M	Infants	N
DM	M	Placebo	Y
DM	M	Infants	Y
DM	F	Placebo	N
DM	F	Infants	N
DM	F	Neonates	Y
DM	F	Infants	N
DM	F	Placebo	N
DM	F	Placebo	N
DM	M	Placebo	Y
DM	F	Infants	N
DM	F	Infants	N
DM	M	Placebo	N
DM	F	Placebo	N
DM	M	Infants	Y
DM	F	Infants	N
DM	F	Neonates	N
DM	M	Infants	N
DM	M	Neonates	Y
DM	F	Placebo	N
DM	F	Placebo	N
DM	F	Neonates	N
DM	M	Neonates	N
DM	F	Infants	N
DM	F	Infants	N
DM	F	Placebo	N
DM	F	Infants	N
DM	M	Placebo	N
DM	M	Neonates	N
DM	F	Neonates	N
DM	M	Infants	N
DM	F	Neonates	N
DM	M	Placebo	N
DM	F	Infants	N
DM	M	Placebo	N
DM	M	Placebo	N
DM	F	Infants	Y
DM	M	Neonates	Y
DM	F	Infants	N
DM	F	Neonates	N
DM	F	Placebo	N
DM	M	Placebo	N
DM	M	Placebo	N
DM	M	Infants	N
DM	M	Neonates	N
DM	F	Placebo	Y
DM	M	Placebo	Y
DM	F	Neonates	N
DM	F	Placebo	N
DM	M	Infants	N
DM	M	Neonates	N
DM	M	Placebo	N
DM	M	Infants	N
DM	M	Neonates	N
DM	F	Neonates	N
DM	M	Placebo	N
DM	M	Neonates	N
DM	M	Infants	N
DM	M	Infants	N
DM	M	Neonates	Y
DM	M	Infants	N
DM	M	Infants	N
DM	M	Infants	N
DM	M	Neonates	N
DM	M	Placebo	N
DM	M	Placebo	N
DM	F	Neonates	N
DM	F	Infants	N
DM	M	Infants	N
DM	M	Infants	N
DM	M	Neonates	N
DM	F	Infants	N
DM	M	Placebo	N
DM	M	Placebo	Y
DM	M	Infants	Y
DM	M	Infants	N
DM	M	Neonates	N
DM	F	Infants	N
DM	M	Infants	N
DM	F	Infants	N
DM	M	Neonates	N
DM	F	Infants	N
DM	F	Neonates	N
DM	M	Placebo	N
DM	F	Neonates	N
DM	M	Neonates	N
DM	F	Placebo	Y
DM	F	Infants	N
DM	F	Placebo	N
DM	F	Infants	Y
DM	F	Neonates	Y
DM	M	Neonates	N
DM	M	Infants	Y
DM	F	Infants	Y
DM	F	Neonates	N
DM	M	Neonates	Y
DM	F	Infants	Y
DM	F	Infants	Y
DM	M	Neonates	N
DM	F	Infants	N
DM	F	Infants	N
DM	F	Neonates	N
DM	F	Placebo	Y
DM	F	Placebo	N
DM	F	Infants	N
DM	F	Infants	N
DM	F	Infants	N
DM	F	Placebo	N
DM	M	Placebo	Y
DM	M	Infants	Y
DM	F	Placebo	N
DM	M	Neonates	Y
DM	M	Infants	N
DM	M	Infants	Y
DM	F	Placebo	N
DM	M	Infants	N
DM	M	Neonates	Y
DM	F	Placebo	N
DM	F	Infants	N
DM	F	Neonates	N
DM	F	Neonates	Y
DM	F	Placebo	Y
DM	M	Neonates	Y
DM	M	Neonates	N
DM	M	Placebo	N
DM	M	Infants	N
DM	F	Infants	Y
DM	F	Neonates	Y
DM	M	Neonates	Y
DM	M	Infants	N
DM	M	Infants	Y
DM	M	Neonates	N
DM	M	Neonates	Y
DM	M	Neonates	Y
DM	F	Infants	N
DM	F	Infants	Y
DM	M	Neonates	Y
DM	M	Neonates	Y
DM	M	Placebo	Y
DM	M	Placebo	Y
DM	F	Placebo	N
DM	M	Neonates	Y
DM	M	Placebo	Y
DM	M	Neonates	N
DM	M	Neonates	Y
DM	F	Placebo	N
DM	F	Neonates	N
DM	F	Infants	N
DM	M	Infants	N
DM	F	Neonates	N
DM	F	Placebo	N
DM	F	Infants	Y
DM	M	Placebo	N
DM	M	Infants	N
DM	M	Neonates	N
DM	F	Infants	N
DM	M	Placebo	N
DM	M	Infants	Y
DM	M	Infants	Y
DM	M	Placebo	Y
DM	M	Neonates	N
DM	F	Placebo	Y
DM	F	Placebo	N
DM	M	Infants	N
DM	M	Infants	N
DM	M	Infants	Y
DM	F	Placebo	Y
DM	F	Neonates	Y
DM	F	Infants	N
DM	F	Placebo	N
DM	M	Infants	N
DM	M	Placebo	N
DM	F	Placebo	N
DM	M	Infants	Y
DM	F	Placebo	N
DM	F	Infants	Y
DM	M	Neonates	Y
DM	F	Neonates	N
DM	F	Infants	N
DM	F	Infants	N
DM	M	Neonates	N
DM	F	Placebo	N
DM	F	Infants	N
DM	F	Neonates	N
DM	M	Infants	Y
DM	F	Placebo	Y
DM	F	Infants	N
DM	M	Placebo	Y
DM	M	Neonates	Y
DM	F	Infants	Y
DM	F	Neonates	N
DM	F	Infants	Y
DM	M	Infants	N
DM	M	Neonates	N
DM	M	Placebo	Y
DM	F	Neonates	N
DM	F	Infants	N
DM	M	Infants	Y
DM	F	Neonates	Y
DM	F	Infants	N
DM	M	Neonates	N
DM	F	Neonates	N
DM	F	Neonates	N
DM	M	Infants	N
DM	M	Neonates	Y
DM	M	Placebo	N
DM	M	Neonates	N
DM	F	Infants	Y
DM	M	Neonates	Y
DM	M	Infants	Y
DM	F	Neonates	N
DM	F	Neonates	Y
DM	M	Placebo	N
DM	M	Placebo	N
DM	M	Placebo	Y
DM	F	Infants	Y
DM	M	Neonates	N
DM	M	Infants	N
DM	M	Infants	N
DM	M	Neonates	N
DM	M	Neonates	Y
DM	F	Infants	N
DM	M	Infants	Y
DM	M	Infants	Y
DM	M	Infants	N
DM	M	Placebo	Y
DM	F	Placebo	N
DM	F	Infants	Y
DM	F	Neonates	Y
DM	M	Neonates	N
DM	M	Infants	N
DM	F	Neonates	N
DM	F	Neonates	N
DM	M	Neonates	N
DM	M	Neonates	Y
DM	M	Infants	Y
DM	F	Neonates	N
DM	M	Neonates	N
DM	F	Placebo	N
DM	M	Infants	N
DM	F	Infants	N
DM	F	Placebo	Y
DM	F	Neonates	Y
DM	F	Infants	Y
DM	F	Infants	N
DM	F	Neonates	N
DM	M	Infants	N
DM	M	Infants	Y
DM	M	Infants	Y
DM	M	Infants	N
DM	M	Infants	N
DM	M	Neonates	Y
DM	F	Infants	Y
DM	M	Placebo	N
DM	F	Infants	N
DM	M	Neonates	Y
DM	F	Infants	Y
DM	M	Placebo	Y
DM	M	Neonates	Y
DM	F	Infants	N
DM	M	Placebo	Y
DM	M	Placebo	N
DM	F	Infants	N
DM	F	Placebo	N
DM	M	Placebo	Y
DM	F	Placebo	Y
DM	M	Neonates	Y
DM	F	Placebo	N
DM	F	Infants	Y
DM	M	Infants	Y
DM	M	Neonates	Y
DM	F	Placebo	Y
DM	F	Infants	N
DM	F	Neonates	N
DM	M	Infants	N
DM	F	Placebo	N
DM	M	Neonates	N
DM	F	Placebo	Y
DM	M	Placebo	Y
DM	M	Infants	N
DM	M	Infants	Y
DM	M	Placebo	Y
DM	F	Neonates	N
DM	M	Placebo	N
DM	M	Neonates	Y
DM	F	Infants	N
DM	F	Neonates	N
DM	F	Placebo	N
DM	M	Neonates	Y
DM	M	Placebo	N

## Sheet: Illness
domain	aeyn	aespid	aedecod	aedecodgroup_code	aedecodgroup	TreatedbyAB	aeterm	aeshosp	aellt	aehlt	aehlgt	aesoc
AB	Y	02	Diarrhoea	2	Gastrointestinal disorders	N	Diarrhea (>= 3 loose stools in a 24 hour period)	N	Diarrhea NOS	Diarrhoea (excl infective)	Gastrointestinal motility and defaecation conditions	Gastrointestinal disorders
AE	Y	06	Diarrhoea	2	Gastrointestinal disorders	N	Diarrhea (>= 3 loose stools in a 24 hour period)	N	Diarrhea NOS	Diarrhoea (excl infective)	Gastrointestinal motility and defaecation conditions	Gastrointestinal disorders
AE	Y	04	Pyrexia	10	Unspecified pyrexia	N	Fever	N	Fever	Febrile disorders	Body temperature conditions	General disorders and administration site conditions
AE	Y	05	Pyrexia	10	Unspecified pyrexia	N	Fever	N	Fever	Febrile disorders	Body temperature conditions	General disorders and administration site conditions
AE	Y	07	Pyrexia	10	Unspecified pyrexia	N	fever	N	Fever	Febrile disorders	Body temperature conditions	General disorders and administration site conditions
AE	Y	03	Vomiting	2	Gastrointestinal disorders	N	Vomiting	N	Vomiting	Nausea and vomiting symptoms	Gastrointestinal signs and symptoms	Gastrointestinal disorders
AE	Y	01	Bronchiolitis	1	Respiratory system disorders	Y	bronchiolitis	N	Bronchiolitis	Bronchial conditions NEC	Bronchial disorders (excl neoplasms)	Respiratory, thoracic and mediastinal disorders
AE	Y	03	Bronchitis	1	Respiratory system disorders	N	acute bronchitis	N	Acute bronchitis	Lower respiratory tract and lung infections	Infections - pathogen unspecified	Infections and infestations
AE	Y	01	Pyrexia	10	Unspecified pyrexia	N	Fever	N	Fever	Febrile disorders	Body temperature conditions	General disorders and administration site conditions
AE	Y	02	Pyrexia	10	Unspecified pyrexia	N	Fever	N	Fever	Febrile disorders	Body temperature conditions	General disorders and administration site conditions
AE	Y	02	Candida infection	12	Other infections disease	N	candidiasis	N	Candidiasis NOS	Candida infections	Fungal infectious disorders	Infections and infestations
AE	Y	01	Pyrexia	10	Unspecified pyrexia	N	Fever	N	Fever	Febrile disorders	Body temperature conditions	General disorders and administration site conditions
AE	Y	03	Inguinal hernia	2	Gastrointestinal disorders	Y	right reducible inguinal hernia	Y	Right inguinal hernia	Inguinal hernias	Abdominal hernias and other abdominal wall conditions	Gastrointestinal disorders
AE	Y	01	Pyrexia	10	Unspecified pyrexia	N	Fever	N	Fever	Febrile disorders	Body temperature conditions	General disorders and administration site conditions
AE	Y	09	Constipation	2	Gastrointestinal disorders	N	constipation	N	Constipation	Gastrointestinal atonic and hypomotility disorders NEC	Gastrointestinal motility and defaecation conditions	Gastrointestinal disorders
AE	Y	02	Diarrhoea	2	Gastrointestinal disorders	N	Diarrhea (>= 3 loose stools in a 24 hour period)	N	Diarrhea NOS	Diarrhoea (excl infective)	Gastrointestinal motility and defaecation conditions	Gastrointestinal disorders
AE	Y	03	Diarrhoea	2	Gastrointestinal disorders	N	Diarrhea (>= 3 loose stools in a 24 hour period)	N	Diarrhea NOS	Diarrhoea (excl infective)	Gastrointestinal motility and defaecation conditions	Gastrointestinal disorders
AE	Y	13	Diarrhoea	2	Gastrointestinal disorders	N	Acute watery diarrhea	N	Watery diarrhea	Diarrhoea (excl infective)	Gastrointestinal motility and defaecation conditions	Gastrointestinal disorders
AE	Y	07	Motor developmental delay	7	Central-peripheral nervous system disorders	N	gross motor development disorders	N	Motor developmental delay	Developmental motor skills disorders	Developmental disorders NEC	Psychiatric disorders
AE	Y	05	Pyrexia	10	Unspecified pyrexia	N	Fever	N	Fever	Febrile disorders	Body temperature conditions	General disorders and administration site conditions
AE	Y	08	Pyrexia	10	Unspecified pyrexia	N	Fever	N	Fever	Febrile disorders	Body temperature conditions	General disorders and administration site conditions
AE	Y	12	Pyrexia	10	Unspecified pyrexia	N	Fever	N	Fever	Febrile disorders	Body temperature conditions	General disorders and administration site conditions
AE	Y	06	Rhinitis	1	Respiratory system disorders	N	acute rhinitis	N	Acute rhinitis	Upper respiratory tract infections NEC	Respiratory tract infections	Respiratory, thoracic and mediastinal disorders
AE	Y	10	Rhinitis	1	Respiratory system disorders	N	rhinitis	N	Rhinitis NOS	Upper respiratory tract infections NEC	Respiratory tract infections	Respiratory, thoracic and mediastinal disorders
AE	Y	11	Upper respiratory tract infection	1	Respiratory system disorders	N	Upper respiratory tract infections	N	Upper respiratory tract infection	Upper respiratory tract infections	Infections - pathogen unspecified	Infections and infestations
AE	Y	04	Bronchitis	1	Respiratory system disorders	Y	acute bronchitis	N	Acute bronchitis	Lower respiratory tract and lung infections	Infections - pathogen unspecified	Infections and infestations
AE	Y	15	Phimosis	6	Genitourinary system disorders	Y	Phimosis	Y	Phimosis	Male reproductive tract disorders congenital	Reproductive tract and breast disorders congenital	Congenital, familial and genetic disorders
AE	Y	01	Sepsis neonatal	12	Other infections disease	Y	Late onset neonatal sepsis	Y	Late onset neonatal sepsis	Sepsis, bacteraemia, viraemia and fungaemia NEC	Infections - pathogen unspecified	Infections and infestations
AE	Y	14	Urinary tract infection	6	Genitourinary system disorders	Y	Urinary tract infection	Y	Urinary tract infection NOS	Urinary tract infections	Infections - pathogen unspecified	Infections and infestations
AE	Y	05	Exanthema subitum	11	Other viral infections	N	exanthema subitum	N	Exanthema subitum	Herpes viral infections	Viral infectious disorders	Infections and infestations
AE	Y	03	Hepatomegaly	2	Gastrointestinal disorders	N	hepatomegaly	N	Hepatomegaly	Hepatobiliary signs and symptoms	Hepatic and hepatobiliary disorders	Hepatobiliary disorders
AE	Y	04	Nasopharyngitis	1	Respiratory system disorders	N	acute rhinopharyngitis	N	Rhinopharyngitis	Upper respiratory tract infections	Infections - pathogen unspecified	Infections and infestations
AE	Y	01	Rhinitis	1	Respiratory system disorders	N	acute rhinitis	N	Acute rhinitis	Upper respiratory tract infections NEC	Respiratory tract infections	Respiratory, thoracic and mediastinal disorders
AE	Y	02	Diarrhoea	2	Gastrointestinal disorders	N	Acute watery diarrhea without dehydration	N	Watery diarrhea	Diarrhoea (excl infective)	Gastrointestinal motility and defaecation conditions	Gastrointestinal disorders
AE	Y	01	Tinea versicolour	3	Skin disorders	N	tinea versicolor	N	Tinea versicolor	Tinea infections	Fungal infectious disorders	Infections and infestations
AE	Y	01	Pyrexia	10	Unspecified pyrexia	N	Fever	N	Fever	Febrile disorders	Body temperature conditions	General disorders and administration site conditions
AE	Y	04	Diarrhoea	2	Gastrointestinal disorders	N	Acute watery diarrhea without dehydration	N	Watery diarrhea	Diarrhoea (excl infective)	Gastrointestinal motility and defaecation conditions	Gastrointestinal disorders
AE	Y	01	Pyrexia	10	Unspecified pyrexia	N	Fever	N	Fever	Febrile disorders	Body temperature conditions	General disorders and administration site conditions
AE	Y	02	Bronchitis	1	Respiratory system disorders	Y	acute bronchitis	N	Acute bronchitis	Lower respiratory tract and lung infections	Infections - pathogen unspecified	Infections and infestations
AE	Y	06	Diarrhoea	2	Gastrointestinal disorders	Y	acute watery diarrhea with some dehydration	Y	Watery diarrhea	Diarrhoea (excl infective)	Gastrointestinal motility and defaecation conditions	Gastrointestinal disorders
AE	Y	05	Stomatitis	2	Gastrointestinal disorders	Y	stomatitis	Y	Stomatitis	Stomatitis and ulceration	Oral soft tissue conditions	Gastrointestinal disorders
AE	Y	03	Upper respiratory tract infection	1	Respiratory system disorders	Y	upper respiratory tract infection	N	Upper respiratory tract infection	Upper respiratory tract infections	Infections - pathogen unspecified	Infections and infestations
AE	Y	01	Constipation	2	Gastrointestinal disorders	N	constipation	N	Constipation	Gastrointestinal atonic and hypomotility disorders NEC	Gastrointestinal motility and defaecation conditions	Gastrointestinal disorders
AE	Y	02	Constipation	2	Gastrointestinal disorders	N	constipation	N	Constipation	Gastrointestinal atonic and hypomotility disorders NEC	Gastrointestinal motility and defaecation conditions	Gastrointestinal disorders
AE	Y	06	Hypophagia	13	Other disorders	N	Reduced intake	N	Oral intake reduced	Appetite disorders	Appetite and general nutritional disorders	Metabolism and nutrition disorders
AE	Y	04	Irritability	13	Other disorders	N	Irritable/unsettled	N	Irritable	General signs and symptoms NEC	General system disorders NEC	General disorders and administration site conditions
AE	Y	07	Irritability	13	Other disorders	N	Irritable/unsettled	N	Irritable	General signs and symptoms NEC	General system disorders NEC	General disorders and administration site conditions
AE	Y	03	Pyrexia	10	Unspecified pyrexia	N	Fever	N	Fever	Febrile disorders	Body temperature conditions	General disorders and administration site conditions
AE	Y	05	Pyrexia	10	Unspecified pyrexia	N	Fever	N	Fever	Febrile disorders	Body temperature conditions	General disorders and administration site conditions
AE	Y	08	Nasopharyngitis	1	Respiratory system disorders	Y	acute rhinopharyngitis	N	Rhinopharyngitis	Upper respiratory tract infections	Infections - pathogen unspecified	Infections and infestations
AE	Y	06	Decreased activity	13	Other disorders	N	Reduced activity	N	Decreased activity	Asthenic conditions	General system disorders NEC	General disorders and administration site conditions
AE	Y	01	Dermatitis	3	Skin disorders	N	dermatitis	N	Dermatitis NOS	Dermatitis and eczema	Epidermal and dermal conditions	Skin and subcutaneous tissue disorders
AE	Y	02	Irritability	13	Other disorders	N	Irritable/unsettled	N	Irritable	General signs and symptoms NEC	General system disorders NEC	General disorders and administration site conditions
AE	Y	03	Irritability	13	Other disorders	N	Irritable/unsettled	N	Irritable	General signs and symptoms NEC	General system disorders NEC	General disorders and administration site conditions
AE	Y	05	Irritability	13	Other disorders	N	Irritable/unsettled	N	Irritable	General signs and symptoms NEC	General system disorders NEC	General disorders and administration site conditions
AE	Y	04	Nasopharyngitis	1	Respiratory system disorders	N	acute rhinopharyngitis	N	Rhinopharyngitis	Upper respiratory tract infections	Infections - pathogen unspecified	Infections and infestations
AE	Y	07	Nasopharyngitis	1	Respiratory system disorders	N	Rhinopharyngitis acute	N	Rhinopharyngitis	Upper respiratory tract infections	Infections - pathogen unspecified	Infections and infestations
AE	Y	02	Constipation	2	Gastrointestinal disorders	N	obstipation	N	Obstipation	Gastrointestinal atonic and hypomotility disorders NEC	Gastrointestinal motility and defaecation conditions	Gastrointestinal disorders
AE	Y	04	Irritability	13	Other disorders	N	Irritable/unsettled	N	Irritable	General signs and symptoms NEC	General system disorders NEC	General disorders and administration site conditions
AE	Y	06	Pyrexia	10	Unspecified pyrexia	N	Fever	N	Fever	Febrile disorders	Body temperature conditions	General disorders and administration site conditions
AE	Y	01	Rhinitis	1	Respiratory system disorders	N	acute rhinitis	N	Acute rhinitis	Upper respiratory tract infections NEC	Respiratory tract infections	Respiratory, thoracic and mediastinal disorders
AE	Y	05	Upper respiratory tract infection	1	Respiratory system disorders	N	upper respiratory tract infection	N	Upper respiratory tract infection	Upper respiratory tract infections	Infections - pathogen unspecified	Infections and infestations
AE	Y	03	Vomiting	2	Gastrointestinal disorders	N	Vomiting	N	Vomiting	Nausea and vomiting symptoms	Gastrointestinal signs and symptoms	Gastrointestinal disorders
AE	Y	02	Gastroenteritis	2	Gastrointestinal disorders	N	acute gastroenteritis without dehydration	N	Acute gastroenteritis	Gastric and gastroenteric infections	Gastrointestinal infections	Gastrointestinal disorders
AE	Y	01	Pyrexia	10	Unspecified pyrexia	N	Fever	N	Fever	Febrile disorders	Body temperature conditions	General disorders and administration site conditions
AE	Y	03	Diarrhoea	2	Gastrointestinal disorders	N	acute watery diarrhea without dehydration	N	Watery diarrhea	Diarrhoea (excl infective)	Gastrointestinal motility and defaecation conditions	Gastrointestinal disorders
AE	Y	02	Nasopharyngitis	1	Respiratory system disorders	N	Acute rhinopharyngitis	N	Rhinopharyngitis	Upper respiratory tract infections	Infections - pathogen unspecified	Infections and infestations
AE	Y	01	Rhinitis allergic	1	Respiratory system disorders	N	Rhinitis allergies	N	Rhinitis allergic NOS	Nasal congestion and inflammations	Upper respiratory tract disorders (excl infections)	Respiratory, thoracic and mediastinal disorders
AE	Y	05	Anaemia	13	Other disorders	N	Anemia	Y	Anemia, unspecified	Anaemias NEC	Anaemias nonhaemolytic and marrow depression	Blood and lymphatic system disorders
AE	Y	02	Decreased activity	13	Other disorders	N	Reduced activity	N	Decreased activity	Asthenic conditions	General system disorders NEC	General disorders and administration site conditions
AE	Y	07	Diarrhoea	2	Gastrointestinal disorders	N	Loose stool (< 3 in a 24 hour period)	N	Loose stools	Diarrhoea (excl infective)	Gastrointestinal motility and defaecation conditions	Gastrointestinal disorders
AE	Y	01	Hypophagia	13	Other disorders	N	Reduced intake	N	Oral intake reduced	Appetite disorders	Appetite and general nutritional disorders	Metabolism and nutrition disorders
AE	Y	03	Irritability	13	Other disorders	N	Irritable/unsettled	N	Irritable	General signs and symptoms NEC	General system disorders NEC	General disorders and administration site conditions
AE	Y	06	Diarrhoea	2	Gastrointestinal disorders	Y	acute watery diarrhea with no dehydration	Y	Watery diarrhea	Diarrhoea (excl infective)	Gastrointestinal motility and defaecation conditions	Gastrointestinal disorders
AE	Y	04	Phimosis	6	Genitourinary system disorders	Y	phimosis	Y	Phimosis	Male reproductive tract disorders congenital	Reproductive tract and breast disorders congenital	Congenital, familial and genetic disorders
AE	Y	07	Diarrhoea	2	Gastrointestinal disorders	N	acute watery diarrhea with mild to moderate dehydration	N	Watery diarrhea	Diarrhoea (excl infective)	Gastrointestinal motility and defaecation conditions	Gastrointestinal disorders
AE	Y	01	Irritability	13	Other disorders	N	Irritable/unsettled	N	Irritable	General signs and symptoms NEC	General system disorders NEC	General disorders and administration site conditions
AE	Y	03	Irritability	13	Other disorders	N	Irritable/unsettled	N	Irritable	General signs and symptoms NEC	General system disorders NEC	General disorders and administration site conditions
AE	Y	04	Irritability	13	Other disorders	N	Irritable/unsettled	N	Irritable	General signs and symptoms NEC	General system disorders NEC	General disorders and administration site conditions
AE	Y	05	Irritability	13	Other disorders	N	Irritable/unsettled	N	Irritable	General signs and symptoms NEC	General system disorders NEC	General disorders and administration site conditions
AE	Y	06	Rhinitis	1	Respiratory system disorders	N	acute rhinitis	N	Acute rhinitis	Upper respiratory tract infections NEC	Respiratory tract infections	Respiratory, thoracic and mediastinal disorders
AE	Y	02	Upper respiratory tract infection	1	Respiratory system disorders	N	upper respiratory tract infection	N	Upper respiratory tract infection	Upper respiratory tract infections	Infections - pathogen unspecified	Infections and infestations
AE	Y	01	Diarrhoea	2	Gastrointestinal disorders	N	Diarrhea (>= 3 loose stools in a 24 hour period)	N	Diarrhea NOS	Diarrhoea (excl infective)	Gastrointestinal motility and defaecation conditions	Gastrointestinal disorders
AE	Y	04	Diarrhoea	2	Gastrointestinal disorders	N	Acute Watery Diarrhea Without Dehydration	N	Watery diarrhea	Diarrhoea (excl infective)	Gastrointestinal motility and defaecation conditions	Gastrointestinal disorders
AE	Y	05	Diarrhoea	2	Gastrointestinal disorders	N	Diarrhea Without Dehydration	N	Diarrhea NOS	Diarrhoea (excl infective)	Gastrointestinal motility and defaecation conditions	Gastrointestinal disorders
AE	Y	02	Pyrexia	10	Unspecified pyrexia	N	Fever	N	Fever	Febrile disorders	Body temperature conditions	General disorders and administration site conditions
AE	Y	06	Diarrhoea	2	Gastrointestinal disorders	Y	diarrhea without dehydration	N	Diarrhea NOS	Diarrhoea (excl infective)	Gastrointestinal motility and defaecation conditions	Gastrointestinal disorders
AE	Y	03	Nasopharyngitis	1	Respiratory system disorders	Y	common cold	N	Common cold	Upper respiratory tract infections	Infections - pathogen unspecified	Infections and infestations
AE	Y	04	Constipation	2	Gastrointestinal disorders	N	Constipation	N	Constipation	Gastrointestinal atonic and hypomotility disorders NEC	Gastrointestinal motility and defaecation conditions	Gastrointestinal disorders
AE	Y	03	Irritability	13	Other disorders	N	Irritable/unsettled	N	Irritable	General signs and symptoms NEC	General system disorders NEC	General disorders and administration site conditions
AE	Y	02	Pyrexia	10	Unspecified pyrexia	N	Fever	N	Fever	Febrile disorders	Body temperature conditions	General disorders and administration site conditions
AE	Y	01	Haematochezia	2	Gastrointestinal disorders	N	Blood In Stool	N	Blood in stool	Non-site specific gastrointestinal haemorrhages	Gastrointestinal haemorrhages NEC	Gastrointestinal disorders
AE	Y	04	Irritability	13	Other disorders	N	Irritable/unsettled	N	Irritable	General signs and symptoms NEC	General system disorders NEC	General disorders and administration site conditions
AE	Y	05	Irritability	13	Other disorders	N	Irritable/unsettled	N	Irritable	General signs and symptoms NEC	General system disorders NEC	General disorders and administration site conditions
AE	Y	01	Miliaria	3	Skin disorders	N	prickly heat	N	Prickly heat	Apocrine and eccrine gland disorders	Skin appendage conditions	Skin and subcutaneous tissue disorders
AE	Y	02	Pyrexia	10	Unspecified pyrexia	N	Fever	N	Fever	Febrile disorders	Body temperature conditions	General disorders and administration site conditions
AE	Y	03	Pyrexia	10	Unspecified pyrexia	N	Fever	N	Fever	Febrile disorders	Body temperature conditions	General disorders and administration site conditions
AE	Y	06	Pyrexia	10	Unspecified pyrexia	N	Fever	N	Fever	Febrile disorders	Body temperature conditions	General disorders and administration site conditions
AE	Y	07	Pyrexia	10	Unspecified pyrexia	N	Fever	N	Fever	Febrile disorders	Body temperature conditions	General disorders and administration site conditions
AE	Y	03	Gastroenteritis	2	Gastrointestinal disorders	N	gastroenteritis without dehydration	N	Gastroenteritis NOS	Gastric and gastroenteric infections	Gastrointestinal infections	Gastrointestinal disorders
AE	Y	01	Pyrexia	10	Unspecified pyrexia	N	Fever	N	Fever	Febrile disorders	Body temperature conditions	General disorders and administration site conditions
AE	Y	02	Respiratory tract infection	1	Respiratory system disorders	N	Acute respiratory tract infections	N	Acute respiratory tract infection	Infections NEC	Infections - pathogen unspecified	Infections and infestations
AE	Y	04	Vomiting	2	Gastrointestinal disorders	N	Vomiting	N	Vomiting	Nausea and vomiting symptoms	Gastrointestinal signs and symptoms	Gastrointestinal disorders
AE	Y	01	Diarrhoea	2	Gastrointestinal disorders	N	acute watery diarrhea with some dehydration	Y	Watery diarrhea	Diarrhoea (excl infective)	Gastrointestinal motility and defaecation conditions	Gastrointestinal disorders
AE	Y	02	Gastroenteritis	2	Gastrointestinal disorders	N	Gastroenteritis Without Dehydration	N	Gastroenteritis NOS	Gastric and gastroenteric infections	Gastrointestinal infections	Gastrointestinal disorders
AE	Y	04	Irritability	13	Other disorders	N	Irritable/unsettled	N	Irritable	General signs and symptoms NEC	General system disorders NEC	General disorders and administration site conditions
AE	Y	02	Pyrexia	10	Unspecified pyrexia	N	Fever	N	Fever	Febrile disorders	Body temperature conditions	General disorders and administration site conditions
AE	Y	03	Pyrexia	10	Unspecified pyrexia	N	Fever	N	Fever	Febrile disorders	Body temperature conditions	General disorders and administration site conditions
AE	Y	01	Respiratory tract infection	1	Respiratory system disorders	Y	Acute respiratory tract infections	N	Acute respiratory tract infection	Infections NEC	Infections - pathogen unspecified	Infections and infestations
AE	Y	01	Irritability	13	Other disorders	N	Irritable/unsettled	N	Irritable	General signs and symptoms NEC	General system disorders NEC	General disorders and administration site conditions
AE	Y	04	Irritability	13	Other disorders	N	Irritable/unsettled	N	Irritable	General signs and symptoms NEC	General system disorders NEC	General disorders and administration site conditions
AE	Y	02	Pyrexia	10	Unspecified pyrexia	N	Fever	N	Fever	Febrile disorders	Body temperature conditions	General disorders and administration site conditions
AE	Y	03	Respiratory tract infection	1	Respiratory system disorders	N	Acute respiratory tract infections	N	Acute respiratory tract infection	Infections NEC	Infections - pathogen unspecified	Infections and infestations
AE	Y	06	Upper respiratory tract infection	1	Respiratory system disorders	N	upper respiratory tract infection	N	Upper respiratory tract infection	Upper respiratory tract infections	Infections - pathogen unspecified	Infections and infestations
AE	Y	05	Diarrhoea	2	Gastrointestinal disorders	Y	Diarrhea With Some Dehydration	N	Diarrhea NOS	Diarrhoea (excl infective)	Gastrointestinal motility and defaecation conditions	Gastrointestinal disorders
AE	Y	01	Constipation	2	Gastrointestinal disorders	N	constipation	N	Constipation	Gastrointestinal atonic and hypomotility disorders NEC	Gastrointestinal motility and defaecation conditions	Gastrointestinal disorders
AE	Y	08	Cough	1	Respiratory system disorders	N	cough	N	Cough	Coughing and associated symptoms	Respiratory disorders NEC	Respiratory, thoracic and mediastinal disorders
AE	Y	04	Diarrhoea	2	Gastrointestinal disorders	N	Loose stool (< 3 in a 24 hour period)	N	Loose stools	Diarrhoea (excl infective)	Gastrointestinal motility and defaecation conditions	Gastrointestinal disorders
AE	Y	03	Pyrexia	10	Unspecified pyrexia	N	Fever	N	Fever	Febrile disorders	Body temperature conditions	General disorders and administration site conditions
AE	Y	05	Pyrexia	10	Unspecified pyrexia	N	Fever	N	Fever	Febrile disorders	Body temperature conditions	General disorders and administration site conditions
AE	Y	02	Respiratory tract infection	1	Respiratory system disorders	N	Acute respiratory tract infections	N	Acute respiratory tract infection	Infections NEC	Infections - pathogen unspecified	Infections and infestations
AE	Y	07	Upper respiratory tract infection	1	Respiratory system disorders	N	upper respiratory tract infection	N	Upper respiratory tract infection	Upper respiratory tract infections	Infections - pathogen unspecified	Infections and infestations
AE	Y	06	Upper respiratory tract infection	1	Respiratory system disorders	Y	upper respiratory tract infection	Y	Upper respiratory tract infection	Upper respiratory tract infections	Infections - pathogen unspecified	Infections and infestations
AE	Y	03	Bronchiolitis	1	Respiratory system disorders	N	bronchiolitis	N	Bronchiolitis	Bronchial conditions NEC	Bronchial disorders (excl neoplasms)	Respiratory, thoracic and mediastinal disorders
AE	Y	04	Cough	1	Respiratory system disorders	N	cough	N	Cough	Coughing and associated symptoms	Respiratory disorders NEC	Respiratory, thoracic and mediastinal disorders
AE	Y	06	Bronchiolitis	1	Respiratory system disorders	Y	bronchiolitis	N	Bronchiolitis	Bronchial conditions NEC	Bronchial disorders (excl neoplasms)	Respiratory, thoracic and mediastinal disorders
AE	Y	05	Pyrexia	10	Unspecified pyrexia	N	Fever	N	Fever	Febrile disorders	Body temperature conditions	General disorders and administration site conditions
AE	Y	09	Rash morbilliform	11	Other viral infections	N	morbili	N	Rash morbilliform	Rashes, eruptions and exanthems NEC	Epidermal and dermal conditions	Skin and subcutaneous tissue disorders
AE	Y	10	Bronchiolitis	1	Respiratory system disorders	Y	Bronchiolitis	N	Bronchiolitis	Bronchial conditions NEC	Bronchial disorders (excl neoplasms)	Respiratory, thoracic and mediastinal disorders
AE	Y	07	Upper respiratory tract infection	1	Respiratory system disorders	N	upper respiratory tract infection	N	Upper respiratory tract infection	Upper respiratory tract infections	Infections - pathogen unspecified	Infections and infestations
AE	Y	08	Pneumonia	1	Respiratory system disorders	Y	pneumonia	N	Pneumonia NOS	Lower respiratory tract and lung infections	Infections - pathogen unspecified	Infections and infestations
AE	Y	01	Respiratory tract infection	1	Respiratory system disorders	Y	Acute respiratory tract infections	N	Acute respiratory tract infection	Infections NEC	Infections - pathogen unspecified	Infections and infestations
AE	Y	04	Constipation	2	Gastrointestinal disorders	N	CONSTIPATION	N	Constipation	Gastrointestinal atonic and hypomotility disorders NEC	Gastrointestinal motility and defaecation conditions	Gastrointestinal disorders
AE	Y	14	Gastroenteritis	2	Gastrointestinal disorders	N	gastroenteritis without signs of dehydration	N	Gastroenteritis NOS	Gastric and gastroenteric infections	Gastrointestinal infections	Gastrointestinal disorders
AE	Y	12	Influenza like illness	1	Respiratory system disorders	N	influenza like illness	N	Influenza like illness	General signs and symptoms NEC	General system disorders NEC	General disorders and administration site conditions
AE	Y	06	Irritability	13	Other disorders	N	Irritable/unsettled	N	Irritable	General signs and symptoms NEC	General system disorders NEC	General disorders and administration site conditions
AE	Y	01	Miliaria	3	Skin disorders	N	miliaria	N	Miliaria	Apocrine and eccrine gland disorders	Skin appendage conditions	Skin and subcutaneous tissue disorders
AE	Y	05	Pyrexia	10	Unspecified pyrexia	N	Fever	N	Fever	Febrile disorders	Body temperature conditions	General disorders and administration site conditions
AE	Y	09	Pyrexia	10	Unspecified pyrexia	N	Fever	N	Fever	Febrile disorders	Body temperature conditions	General disorders and administration site conditions
AE	Y	11	Skin irritation	3	Skin disorders	N	skin irritation	N	Skin irritation	Dermatitis and eczema	Epidermal and dermal conditions	Skin and subcutaneous tissue disorders
AE	Y	10	Vomiting	2	Gastrointestinal disorders	N	Vomiting	N	Vomiting	Nausea and vomiting symptoms	Gastrointestinal signs and symptoms	Gastrointestinal disorders
AE	Y	13	Vomiting	2	Gastrointestinal disorders	N	vomiting with some dehydration	Y	Vomiting	Nausea and vomiting symptoms	Gastrointestinal signs and symptoms	Gastrointestinal disorders
AE	Y	02	Conjunctivitis	4	Ocular disorders	Y	Conjunctivitis	N	Conjunctivitis NOS	Conjunctival infections, irritations and inflammations	Ocular infections, irritations and inflammations	Eye disorders
AE	Y	08	Influenza like illness	1	Respiratory system disorders	Y	Influenza-Like Illness	N	Influenza like illness	General signs and symptoms NEC	General system disorders NEC	General disorders and administration site conditions
AE	Y	03	Pneumonia	1	Respiratory system disorders	Y	pneumonia	N	Pneumonia NOS	Lower respiratory tract and lung infections	Infections - pathogen unspecified	Infections and infestations
AE	Y	07	Respiratory tract infection	1	Respiratory system disorders	Y	Acute respiratory tract infections	N	Acute respiratory tract infection	Infections NEC	Infections - pathogen unspecified	Infections and infestations
AE	Y	01	Abdominal distension	2	Gastrointestinal disorders	N	meteorismus	N	Meteorism	Flatulence, bloating and distension	Gastrointestinal signs and symptoms	Gastrointestinal disorders
AE	Y	06	Decreased activity	13	Other disorders	N	Reduced activity	N	Decreased activity	Asthenic conditions	General system disorders NEC	General disorders and administration site conditions
AE	Y	03	Herpes virus infection	11	Other viral infections	N	herpes	N	Herpes NOS	Herpes viral infections	Viral infectious disorders	Infections and infestations
AE	Y	04	Irritability	13	Other disorders	N	Irritable/unsettled	N	Irritable	General signs and symptoms NEC	General system disorders NEC	General disorders and administration site conditions
AE	Y	07	Irritability	13	Other disorders	N	Irritable/unsettled	N	Irritable	General signs and symptoms NEC	General system disorders NEC	General disorders and administration site conditions
AE	Y	08	Rhinitis	1	Respiratory system disorders	N	rhinitis	N	Rhinitis NOS	Upper respiratory tract infections NEC	Respiratory tract infections	Respiratory, thoracic and mediastinal disorders
AE	Y	10	Vomiting	2	Gastrointestinal disorders	N	nausea with vomiting, unspecified	Y	Nausea with vomiting	Nausea and vomiting symptoms	Gastrointestinal signs and symptoms	Gastrointestinal disorders
AE	Y	02	Dermatitis	3	Skin disorders	Y	dermatitis	N	Dermatitis NOS	Dermatitis and eczema	Epidermal and dermal conditions	Skin and subcutaneous tissue disorders
AE	Y	05	Diarrhoea	2	Gastrointestinal disorders	Y	diarrhea without dehydration	N	Diarrhea NOS	Diarrhoea (excl infective)	Gastrointestinal motility and defaecation conditions	Gastrointestinal disorders
AE	Y	09	Eye irritation	4	Ocular disorders	Y	eye irritation	N	Eye irritation	Ocular infections, inflammations and associated manifestations	Ocular infections, irritations and inflammations	Eye disorders
AE	Y	03	Haemorrhagic diathesis	13	Other disorders	N	Obsevation Diathesis Hemorrhagic	N	Hemorrhagic diathesis	Bleeding tendencies	Coagulopathies and bleeding diatheses (excl thrombocytopenic)	Blood and lymphatic system disorders
AE	Y	02	Pyrexia	10	Unspecified pyrexia	N	Fever	N	Fever	Febrile disorders	Body temperature conditions	General disorders and administration site conditions
AE	Y	04	Pyrexia	10	Unspecified pyrexia	N	Fever	N	Fever	Febrile disorders	Body temperature conditions	General disorders and administration site conditions
AE	Y	05	Pyrexia	10	Unspecified pyrexia	N	Fever	N	Fever	Febrile disorders	Body temperature conditions	General disorders and administration site conditions
AE	Y	08	Pyrexia	10	Unspecified pyrexia	N	Fever	N	Fever	Febrile disorders	Body temperature conditions	General disorders and administration site conditions
AE	Y	09	Pyrexia	10	Unspecified pyrexia	N	Fever	N	Fever	Febrile disorders	Body temperature conditions	General disorders and administration site conditions
AE	Y	01	Upper respiratory tract infection	1	Respiratory system disorders	N	upper respiratory tract infection	N	Upper respiratory tract infection	Upper respiratory tract infections	Infections - pathogen unspecified	Infections and infestations
AE	Y	03	Diarrhoea	2	Gastrointestinal disorders	N	acute diarrhea	N	Acute diarrhea	Diarrhoea (excl infective)	Gastrointestinal motility and defaecation conditions	Gastrointestinal disorders
AE	Y	05	Diarrhoea	2	Gastrointestinal disorders	N	acute watery diarrhea	N	Watery diarrhea	Diarrhoea (excl infective)	Gastrointestinal motility and defaecation conditions	Gastrointestinal disorders
AE	Y	10	Diarrhoea	2	Gastrointestinal disorders	N	Loose stool (< 3 in a 24 hour period)	N	Loose stools	Diarrhoea (excl infective)	Gastrointestinal motility and defaecation conditions	Gastrointestinal disorders
AE	Y	02	Irritability	13	Other disorders	N	Irritable/unsettled	N	Irritable	General signs and symptoms NEC	General system disorders NEC	General disorders and administration site conditions
AE	Y	08	Irritability	13	Other disorders	N	Irritable/unsettled	N	Irritable	General signs and symptoms NEC	General system disorders NEC	General disorders and administration site conditions
AE	Y	09	Irritability	13	Other disorders	N	Irritable/unsettled	N	Irritable	General signs and symptoms NEC	General system disorders NEC	General disorders and administration site conditions
AE	Y	07	Pyrexia	10	Unspecified pyrexia	N	Fever	N	Fever	Febrile disorders	Body temperature conditions	General disorders and administration site conditions
AE	Y	06	Rhinitis allergic	1	Respiratory system disorders	N	rhinitis allergy	N	Rhinitis allergic NOS	Nasal congestion and inflammations	Upper respiratory tract disorders (excl infections)	Respiratory, thoracic and mediastinal disorders
AE	Y	11	Upper respiratory tract infection	1	Respiratory system disorders	N	upper respiratory tract infection	N	Upper respiratory tract infection	Upper respiratory tract infections	Infections - pathogen unspecified	Infections and infestations
AE	Y	01	Diarrhoea	2	Gastrointestinal disorders	Y	Diarrhea (>= 3 loose stools in a 24 hour period)	N	Diarrhea NOS	Diarrhoea (excl infective)	Gastrointestinal motility and defaecation conditions	Gastrointestinal disorders
AE	Y	12	Rash morbilliform	11	Other viral infections	Y	suspected morbili	N	Rash morbilliform	Rashes, eruptions and exanthems NEC	Epidermal and dermal conditions	Skin and subcutaneous tissue disorders
AE	Y	04	Upper respiratory tract infection	1	Respiratory system disorders	Y	upper respiratory tract infection	N	Upper respiratory tract infection	Upper respiratory tract infections	Infections - pathogen unspecified	Infections and infestations
AE	Y	02	Diarrhoea	2	Gastrointestinal disorders	N	Diarrhea with moderate dehydration	N	Diarrhea NOS	Diarrhoea (excl infective)	Gastrointestinal motility and defaecation conditions	Gastrointestinal disorders
AE	Y	04	Diarrhoea	2	Gastrointestinal disorders	N	Loose stool (< 3 in a 24 hour period)	N	Loose stools	Diarrhoea (excl infective)	Gastrointestinal motility and defaecation conditions	Gastrointestinal disorders
AE	Y	05	Gastroenteritis	2	Gastrointestinal disorders	N	gastroenteritis with some dehydration	Y	Gastroenteritis NOS	Gastric and gastroenteric infections	Gastrointestinal infections	Gastrointestinal disorders
AE	Y	03	Pyrexia	10	Unspecified pyrexia	N	Fever	N	Fever	Febrile disorders	Body temperature conditions	General disorders and administration site conditions
AE	Y	01	Vomiting	2	Gastrointestinal disorders	N	Vomiting	N	Vomiting	Nausea and vomiting symptoms	Gastrointestinal signs and symptoms	Gastrointestinal disorders
AE	Y	13	Arthropod bite	13	Other disorders	N	mosquito bites	N	Mosquito bite	Non-site specific injuries NEC	Injuries NEC	Injury, poisoning and procedural complications
AE	Y	07	Decreased activity	13	Other disorders	N	Reduced activity	N	Decreased activity	Asthenic conditions	General system disorders NEC	General disorders and administration site conditions
AE	Y	18	Diarrhoea	2	Gastrointestinal disorders	N	acute diarrhea without dehydration	N	Acute diarrhea	Diarrhoea (excl infective)	Gastrointestinal motility and defaecation conditions	Gastrointestinal disorders
AE	Y	02	Irritability	13	Other disorders	N	Irritable/unsettled	N	Irritable	General signs and symptoms NEC	General system disorders NEC	General disorders and administration site conditions
AE	Y	05	Irritability	13	Other disorders	N	Irritable/unsettled	N	Irritable	General signs and symptoms NEC	General system disorders NEC	General disorders and administration site conditions
AE	Y	08	Irritability	13	Other disorders	N	Irritable/unsettled	N	Irritable	General signs and symptoms NEC	General system disorders NEC	General disorders and administration site conditions
AE	Y	09	Irritability	13	Other disorders	N	Irritable/unsettled	N	Irritable	General signs and symptoms NEC	General system disorders NEC	General disorders and administration site conditions
AE	Y	03	Miliaria	3	Skin disorders	N	miliaria	N	Miliaria	Apocrine and eccrine gland disorders	Skin appendage conditions	Skin and subcutaneous tissue disorders
AE	Y	01	Pyrexia	10	Unspecified pyrexia	N	Fever	N	Fever	Febrile disorders	Body temperature conditions	General disorders and administration site conditions
AE	Y	06	Pyrexia	10	Unspecified pyrexia	N	Fever	N	Fever	Febrile disorders	Body temperature conditions	General disorders and administration site conditions
AE	Y	04	Upper respiratory tract infection	1	Respiratory system disorders	N	upper respiratory tract infection	N	Upper respiratory tract infection	Upper respiratory tract infections	Infections - pathogen unspecified	Infections and infestations
AE	Y	17	Dengue fever	11	Other viral infections	Y	dengue fever	Y	Dengue fever	Flaviviral infections	Viral infectious disorders	Infections and infestations
AE	Y	15	Dermatitis	3	Skin disorders	Y	dermatitis	N	Dermatitis NOS	Dermatitis and eczema	Epidermal and dermal conditions	Skin and subcutaneous tissue disorders
AE	Y	19	Diarrhoea	2	Gastrointestinal disorders	Y	acute diarrhea without dehydration	N	Acute diarrhea	Diarrhoea (excl infective)	Gastrointestinal motility and defaecation conditions	Gastrointestinal disorders
AE	Y	14	Upper respiratory tract infection	1	Respiratory system disorders	Y	upper respiratory tract infection	N	Upper respiratory tract infection	Upper respiratory tract infections	Infections - pathogen unspecified	Infections and infestations
AE	Y	16	Upper respiratory tract infection	1	Respiratory system disorders	Y	upper respiratory tract infection	N	Upper respiratory tract infection	Upper respiratory tract infections	Infections - pathogen unspecified	Infections and infestations
AE	Y	03	Erythema	3	Skin disorders	N	Erythema	N	Erythema	Erythemas	Epidermal and dermal conditions	Skin and subcutaneous tissue disorders
AE	Y	01	Pyrexia	10	Unspecified pyrexia	N	Fever	N	Fever	Febrile disorders	Body temperature conditions	General disorders and administration site conditions
AE	Y	02	Pyrexia	10	Unspecified pyrexia	N	Febris	N	Fever	Febrile disorders	Body temperature conditions	General disorders and administration site conditions
AE	Y	03	Constipation	2	Gastrointestinal disorders	N	constipation	N	Constipation	Gastrointestinal atonic and hypomotility disorders NEC	Gastrointestinal motility and defaecation conditions	Gastrointestinal disorders
AE	Y	02	Decreased activity	13	Other disorders	N	Reduced activity	N	Decreased activity	Asthenic conditions	General system disorders NEC	General disorders and administration site conditions
AE	Y	01	Irritability	13	Other disorders	N	Irritable/unsettled	N	Irritable	General signs and symptoms NEC	General system disorders NEC	General disorders and administration site conditions
AE	Y	04	Upper respiratory tract infection	1	Respiratory system disorders	Y	upper respiratory tract infection	N	Upper respiratory tract infection	Upper respiratory tract infections	Infections - pathogen unspecified	Infections and infestations
AE	Y	01	Irritability	13	Other disorders	N	Irritable/unsettled	N	Irritable	General signs and symptoms NEC	General system disorders NEC	General disorders and administration site conditions
AE	Y	02	Pyrexia	10	Unspecified pyrexia	N	Fever	N	Fever	Febrile disorders	Body temperature conditions	General disorders and administration site conditions
AE	Y	02	Constipation	2	Gastrointestinal disorders	N	constipation	N	Constipation	Gastrointestinal atonic and hypomotility disorders NEC	Gastrointestinal motility and defaecation conditions	Gastrointestinal disorders
AE	Y	08	Constipation	2	Gastrointestinal disorders	N	Constipation	N	Constipation	Gastrointestinal atonic and hypomotility disorders NEC	Gastrointestinal motility and defaecation conditions	Gastrointestinal disorders
AE	Y	06	Diarrhoea	2	Gastrointestinal disorders	N	diarrhea without dehydration	N	Diarrhea NOS	Diarrhoea (excl infective)	Gastrointestinal motility and defaecation conditions	Gastrointestinal disorders
AE	Y	07	Peripheral swelling	13	Other disorders	N	Swelling on thigh	N	Swelling of leg's soft tissue	General signs and symptoms NEC	General system disorders NEC	General disorders and administration site conditions
AE	Y	01	Pyrexia	10	Unspecified pyrexia	N	Fever	N	Fever	Febrile disorders	Body temperature conditions	General disorders and administration site conditions
AE	Y	05	Pyrexia	10	Unspecified pyrexia	N	Fever	N	Fever	Febrile disorders	Body temperature conditions	General disorders and administration site conditions
AE	Y	03	Upper respiratory tract infection	1	Respiratory system disorders	N	upper respiratory tract infection	N	Upper respiratory tract infection	Upper respiratory tract infections	Infections - pathogen unspecified	Infections and infestations
AE	Y	04	Upper respiratory tract infection	1	Respiratory system disorders	N	upper respiratory tract infection	N	Upper respiratory tract infection	Upper respiratory tract infections	Infections - pathogen unspecified	Infections and infestations
AE	Y	02	Dermatitis	3	Skin disorders	N	dermatitis	N	Dermatitis NOS	Dermatitis and eczema	Epidermal and dermal conditions	Skin and subcutaneous tissue disorders
AE	Y	01	Irritability	13	Other disorders	N	Irritable/unsettled	N	Irritable	General signs and symptoms NEC	General system disorders NEC	General disorders and administration site conditions
AE	Y	04	Irritability	13	Other disorders	N	Irritable/unsettled	N	Irritable	General signs and symptoms NEC	General system disorders NEC	General disorders and administration site conditions
AE	Y	07	Irritability	13	Other disorders	N	Irritable/unsettled	N	Irritable	General signs and symptoms NEC	General system disorders NEC	General disorders and administration site conditions
AE	Y	03	Rhinitis	1	Respiratory system disorders	N	rhinitis	N	Rhinitis NOS	Upper respiratory tract infections NEC	Respiratory tract infections	Respiratory, thoracic and mediastinal disorders
AE	Y	06	Gastroenteritis	2	Gastrointestinal disorders	Y	Gastroenteritis Without Dehydration	N	Gastroenteritis NOS	Gastric and gastroenteric infections	Gastrointestinal infections	Gastrointestinal disorders
AE	Y	05	Upper respiratory tract infection	1	Respiratory system disorders	Y	upper respiratory tract infection	N	Upper respiratory tract infection	Upper respiratory tract infections	Infections - pathogen unspecified	Infections and infestations
AE	Y	05	Decreased activity	13	Other disorders	N	Reduced activity	N	Decreased activity	Asthenic conditions	General system disorders NEC	General disorders and administration site conditions
AE	Y	09	Decreased activity	13	Other disorders	N	Reduced activity	N	Decreased activity	Asthenic conditions	General system disorders NEC	General disorders and administration site conditions
AE	Y	13	Decreased activity	13	Other disorders	N	Reduced activity	N	Decreased activity	Asthenic conditions	General system disorders NEC	General disorders and administration site conditions
AE	Y	04	Hypophagia	13	Other disorders	N	Reduced intake	N	Oral intake reduced	Appetite disorders	Appetite and general nutritional disorders	Metabolism and nutrition disorders
AE	Y	08	Hypophagia	13	Other disorders	N	Reduced intake	N	Oral intake reduced	Appetite disorders	Appetite and general nutritional disorders	Metabolism and nutrition disorders
AE	Y	12	Hypophagia	13	Other disorders	N	Reduced intake	N	Oral intake reduced	Appetite disorders	Appetite and general nutritional disorders	Metabolism and nutrition disorders
AE	Y	01	Irritability	13	Other disorders	N	Irritable/unsettled	N	Irritable	General signs and symptoms NEC	General system disorders NEC	General disorders and administration site conditions
AE	Y	02	Irritability	13	Other disorders	N	Irritable/unsettled	N	Irritable	General signs and symptoms NEC	General system disorders NEC	General disorders and administration site conditions
AE	Y	06	Irritability	13	Other disorders	N	Irritable/unsettled	N	Irritable	General signs and symptoms NEC	General system disorders NEC	General disorders and administration site conditions
AE	Y	10	Irritability	13	Other disorders	N	Irritable/unsettled	N	Irritable	General signs and symptoms NEC	General system disorders NEC	General disorders and administration site conditions
AE	Y	14	Irritability	13	Other disorders	N	Irritable/unsettled	N	Irritable	General signs and symptoms NEC	General system disorders NEC	General disorders and administration site conditions
AE	Y	03	Pyrexia	10	Unspecified pyrexia	N	Fever	N	Fever	Febrile disorders	Body temperature conditions	General disorders and administration site conditions
AE	Y	07	Pyrexia	10	Unspecified pyrexia	N	Fever	N	Fever	Febrile disorders	Body temperature conditions	General disorders and administration site conditions
AE	Y	11	Pyrexia	10	Unspecified pyrexia	N	Fever	N	Fever	Febrile disorders	Body temperature conditions	General disorders and administration site conditions
AE	Y	15	Diarrhoea	2	Gastrointestinal disorders	Y	Watery Diarrhea With Mild Dehydration	N	Watery diarrhea	Diarrhoea (excl infective)	Gastrointestinal motility and defaecation conditions	Gastrointestinal disorders
AE	Y	04	Diarrhoea	2	Gastrointestinal disorders	N	acute watery diarrhea without dehydration	N	Watery diarrhea	Diarrhoea (excl infective)	Gastrointestinal motility and defaecation conditions	Gastrointestinal disorders
AE	Y	01	Pharyngitis	1	Respiratory system disorders	N	pharyngitis	N	Pharyngitis NOS	Upper respiratory tract infections	Infections - pathogen unspecified	Infections and infestations
AE	Y	03	Pneumonia	1	Respiratory system disorders	N	pneumonia	Y	Pneumonia NOS	Lower respiratory tract and lung infections	Infections - pathogen unspecified	Infections and infestations
AE	Y	05	Pyrexia	10	Unspecified pyrexia	N	fever day 3 with mild dehydration	Y	Fever	Febrile disorders	Body temperature conditions	General disorders and administration site conditions
AE	Y	02	Rhinitis	1	Respiratory system disorders	N	rhinitis	N	Rhinitis NOS	Upper respiratory tract infections NEC	Respiratory tract infections	Respiratory, thoracic and mediastinal disorders
AE	Y	09	Diarrhoea	2	Gastrointestinal disorders	N	Loose stool (< 3 in a 24 hour period)	N	Loose stools	Diarrhoea (excl infective)	Gastrointestinal motility and defaecation conditions	Gastrointestinal disorders
AE	Y	10	Diarrhoea	2	Gastrointestinal disorders	N	Loose stool (< 3 in a 24 hour period)	N	Loose stools	Diarrhoea (excl infective)	Gastrointestinal motility and defaecation conditions	Gastrointestinal disorders
AE	Y	13	Diarrhoea	2	Gastrointestinal disorders	N	diarrhea without dehydration	N	Diarrhea NOS	Diarrhoea (excl infective)	Gastrointestinal motility and defaecation conditions	Gastrointestinal disorders
AE	Y	14	Diarrhoea	2	Gastrointestinal disorders	N	Loose Stool	N	Loose stools	Diarrhoea (excl infective)	Gastrointestinal motility and defaecation conditions	Gastrointestinal disorders
AE	Y	15	Diarrhoea	2	Gastrointestinal disorders	N	Loose Stool	N	Loose stools	Diarrhoea (excl infective)	Gastrointestinal motility and defaecation conditions	Gastrointestinal disorders
AE	Y	16	Diarrhoea	2	Gastrointestinal disorders	N	Loose Stool	N	Loose stools	Diarrhoea (excl infective)	Gastrointestinal motility and defaecation conditions	Gastrointestinal disorders
AE	Y	06	Irritability	13	Other disorders	N	Irritable/unsettled	N	Irritable	General signs and symptoms NEC	General system disorders NEC	General disorders and administration site conditions
AE	Y	02	Pyrexia	10	Unspecified pyrexia	N	Fever	N	Fever	Febrile disorders	Body temperature conditions	General disorders and administration site conditions
AE	Y	03	Pyrexia	10	Unspecified pyrexia	N	Fever	N	Fever	Febrile disorders	Body temperature conditions	General disorders and administration site conditions
AE	Y	05	Pyrexia	10	Unspecified pyrexia	N	Fever	N	Fever	Febrile disorders	Body temperature conditions	General disorders and administration site conditions
AE	Y	04	Stomatitis	2	Gastrointestinal disorders	N	stomatitis	N	Stomatitis	Stomatitis and ulceration	Oral soft tissue conditions	Gastrointestinal disorders
AE	Y	01	Upper respiratory tract infection	1	Respiratory system disorders	N	upper respiratory tract infection	N	Upper respiratory tract infection	Upper respiratory tract infections	Infections - pathogen unspecified	Infections and infestations
AE	Y	07	Upper respiratory tract infection	1	Respiratory system disorders	N	upper respiratory tract infection	N	Upper respiratory tract infection	Upper respiratory tract infections	Infections - pathogen unspecified	Infections and infestations
AE	Y	08	Upper respiratory tract infection	1	Respiratory system disorders	N	upper respiratory tract infection	N	Upper respiratory tract infection	Upper respiratory tract infections	Infections - pathogen unspecified	Infections and infestations
AE	Y	12	Gastroenteritis	2	Gastrointestinal disorders	Y	gastroenteritis without dehydration	N	Gastroenteritis NOS	Gastric and gastroenteric infections	Gastrointestinal infections	Gastrointestinal disorders
AE	Y	11	Upper respiratory tract infection	1	Respiratory system disorders	Y	upper respiratory tract infection	N	Upper respiratory tract infection	Upper respiratory tract infections	Infections - pathogen unspecified	Infections and infestations
AE	Y	07	Decreased activity	13	Other disorders	N	Reduced activity	N	Decreased activity	Asthenic conditions	General system disorders NEC	General disorders and administration site conditions
AE	Y	04	Dermatitis	3	Skin disorders	N	dermatitis	N	Dermatitis NOS	Dermatitis and eczema	Epidermal and dermal conditions	Skin and subcutaneous tissue disorders
AE	Y	10	Gastroenteritis	2	Gastrointestinal disorders	N	gastroenteritis with moderate dehydration	N	Gastroenteritis NOS	Gastric and gastroenteric infections	Gastrointestinal infections	Gastrointestinal disorders
AE	Y	02	Irritability	13	Other disorders	N	Irritable/unsettled	N	Irritable	General signs and symptoms NEC	General system disorders NEC	General disorders and administration site conditions
AE	Y	08	Irritability	13	Other disorders	N	Irritable/unsettled	N	Irritable	General signs and symptoms NEC	General system disorders NEC	General disorders and administration site conditions
AE	Y	09	Irritability	13	Other disorders	N	Irritable/unsettled	N	Irritable	General signs and symptoms NEC	General system disorders NEC	General disorders and administration site conditions
AE	Y	05	Pruritus	3	Skin disorders	N	pruritis	N	Pruritis	Pruritus NEC	Epidermal and dermal conditions	Skin and subcutaneous tissue disorders
AE	Y	03	Pyoderma	3	Skin disorders	N	pyoderma	N	Pyoderma	Skin structures and soft tissue infections	Infections - pathogen unspecified	Infections and infestations
AE	Y	01	Pyrexia	10	Unspecified pyrexia	N	Fever	N	Fever	Febrile disorders	Body temperature conditions	General disorders and administration site conditions
AE	Y	06	Pyrexia	10	Unspecified pyrexia	N	Fever	N	Fever	Febrile disorders	Body temperature conditions	General disorders and administration site conditions
AE	Y	12	Pyrexia	10	Unspecified pyrexia	N	Subfebris	N	Fever	Febrile disorders	Body temperature conditions	General disorders and administration site conditions
AE	Y	02	Irritability	13	Other disorders	N	Irritable/unsettled	N	Irritable	General signs and symptoms NEC	General system disorders NEC	General disorders and administration site conditions
AE	Y	04	Irritability	13	Other disorders	N	Irritable/unsettled	N	Irritable	General signs and symptoms NEC	General system disorders NEC	General disorders and administration site conditions
AE	Y	01	Pyrexia	10	Unspecified pyrexia	N	Fever	N	Fever	Febrile disorders	Body temperature conditions	General disorders and administration site conditions
AE	Y	03	Pyrexia	10	Unspecified pyrexia	N	Fever	N	Fever	Febrile disorders	Body temperature conditions	General disorders and administration site conditions
AE	Y	05	Diarrhoea	2	Gastrointestinal disorders	Y	acute diarrhea without dehydration	N	Acute diarrhea	Diarrhoea (excl infective)	Gastrointestinal motility and defaecation conditions	Gastrointestinal disorders
AE	Y	06	Skin hypopigmentation	3	Skin disorders	Y	skin hypopigmentation	N	Skin hypopigmentation	Hypopigmentation disorders	Pigmentation disorders	Skin and subcutaneous tissue disorders
AE	Y	08	Clavicle fracture	13	Other disorders	N	left clavicle fracture	N	Clavicle fracture	Limb fractures and dislocations	Bone and joint injuries	Injury, poisoning and procedural complications
AE	Y	02	Diarrhoea	2	Gastrointestinal disorders	N	Diarrhea (>= 3 loose stools in a 24 hour period)	N	Diarrhea NOS	Diarrhoea (excl infective)	Gastrointestinal motility and defaecation conditions	Gastrointestinal disorders
AE	Y	09	Influenza like illness	1	Respiratory system disorders	N	Influenza Like Illness	N	Influenza like illness	General signs and symptoms NEC	General system disorders NEC	General disorders and administration site conditions
AE	Y	05	Irritability	13	Other disorders	N	Irritable/unsettled	N	Irritable	General signs and symptoms NEC	General system disorders NEC	General disorders and administration site conditions
AE	Y	03	Pyrexia	10	Unspecified pyrexia	N	Fever	N	Fever	Febrile disorders	Body temperature conditions	General disorders and administration site conditions
AE	Y	04	Pyrexia	10	Unspecified pyrexia	N	Fever	N	Fever	Febrile disorders	Body temperature conditions	General disorders and administration site conditions
AE	Y	01	Rhinitis	1	Respiratory system disorders	N	Rhinitis	N	Rhinitis NOS	Upper respiratory tract infections NEC	Respiratory tract infections	Respiratory, thoracic and mediastinal disorders
AE	Y	07	Upper respiratory tract infection	1	Respiratory system disorders	N	upper respiratory tract infection	Y	Upper respiratory tract infection	Upper respiratory tract infections	Infections - pathogen unspecified	Infections and infestations
AE	Y	06	Upper respiratory tract infection	1	Respiratory system disorders	Y	upper respiratory tract infection	N	Upper respiratory tract infection	Upper respiratory tract infections	Infections - pathogen unspecified	Infections and infestations
AE	Y	02	Skin hyperpigmentation	3	Skin disorders	N	Hyperpigmentation	N	Skin hyperpigmentation	Hyperpigmentation disorders	Pigmentation disorders	Skin and subcutaneous tissue disorders
AE	Y	01	Vomiting	2	Gastrointestinal disorders	N	Vomiting	N	Vomiting	Nausea and vomiting symptoms	Gastrointestinal signs and symptoms	Gastrointestinal disorders
AE	Y	01	Decreased activity	13	Other disorders	N	Reduced activity	N	Decreased activity	Asthenic conditions	General system disorders NEC	General disorders and administration site conditions
AE	Y	02	Irritability	13	Other disorders	N	Irritable/unsettled	N	Irritable	General signs and symptoms NEC	General system disorders NEC	General disorders and administration site conditions
AE	Y	05	Pyrexia	10	Unspecified pyrexia	N	Fever	N	Fever	Febrile disorders	Body temperature conditions	General disorders and administration site conditions
AE	Y	04	Rhinitis	1	Respiratory system disorders	N	rhinitis	N	Rhinitis NOS	Upper respiratory tract infections NEC	Respiratory tract infections	Respiratory, thoracic and mediastinal disorders
AE	Y	03	Vomiting	2	Gastrointestinal disorders	N	Vomiting	N	Vomiting	Nausea and vomiting symptoms	Gastrointestinal signs and symptoms	Gastrointestinal disorders
AE	Y	06	Upper respiratory tract infection	1	Respiratory system disorders	Y	upper respiratory tract infection	N	Upper respiratory tract infection	Upper respiratory tract infections	Infections - pathogen unspecified	Infections and infestations
AE	Y	06	Diarrhoea	2	Gastrointestinal disorders	N	watery diarrhea without signs of dehydration	N	Watery diarrhea	Diarrhoea (excl infective)	Gastrointestinal motility and defaecation conditions	Gastrointestinal disorders
AE	Y	04	Gastroenteritis	2	Gastrointestinal disorders	N	gastroenteritis without dehydration	N	Gastroenteritis NOS	Gastric and gastroenteric infections	Gastrointestinal infections	Gastrointestinal disorders
AE	Y	02	Leukoderma	3	Skin disorders	N	leucoderma post inflammatory	N	Leukoderma	Hypopigmentation disorders	Pigmentation disorders	Skin and subcutaneous tissue disorders
AE	Y	03	Miliaria	3	Skin disorders	N	miliaria	N	Miliaria	Apocrine and eccrine gland disorders	Skin appendage conditions	Skin and subcutaneous tissue disorders
AE	Y	01	Rash morbilliform	11	Other viral infections	N	morbili	N	Rash morbilliform	Rashes, eruptions and exanthems NEC	Epidermal and dermal conditions	Skin and subcutaneous tissue disorders
AE	Y	05	Upper respiratory tract infection	1	Respiratory system disorders	N	upper respiratory tract infection	N	Upper respiratory tract infection	Upper respiratory tract infections	Infections - pathogen unspecified	Infections and infestations
AE	Y	07	Upper respiratory tract infection	1	Respiratory system disorders	N	upper respiratory tract infection	N	Upper respiratory tract infection	Upper respiratory tract infections	Infections - pathogen unspecified	Infections and infestations
AE	Y	09	Constipation	2	Gastrointestinal disorders	N	constipation	N	Constipation	Gastrointestinal atonic and hypomotility disorders NEC	Gastrointestinal motility and defaecation conditions	Gastrointestinal disorders
AE	Y	07	Decreased activity	13	Other disorders	N	Reduced activity	N	Decreased activity	Asthenic conditions	General system disorders NEC	General disorders and administration site conditions
AE	Y	02	Diarrhoea	2	Gastrointestinal disorders	N	Diarrhea (>= 3 loose stools in a 24 hour period)	N	Diarrhea NOS	Diarrhoea (excl infective)	Gastrointestinal motility and defaecation conditions	Gastrointestinal disorders
AE	Y	06	Hypophagia	13	Other disorders	N	Reduced intake	N	Oral intake reduced	Appetite disorders	Appetite and general nutritional disorders	Metabolism and nutrition disorders
AE	Y	05	Irritability	13	Other disorders	N	Irritable/unsettled	N	Irritable	General signs and symptoms NEC	General system disorders NEC	General disorders and administration site conditions
AE	Y	01	Pyrexia	10	Unspecified pyrexia	N	Febris	N	Fever	Febrile disorders	Body temperature conditions	General disorders and administration site conditions
AE	Y	04	Pyrexia	10	Unspecified pyrexia	N	Fever	N	Fever	Febrile disorders	Body temperature conditions	General disorders and administration site conditions
AE	Y	08	Vomiting	2	Gastrointestinal disorders	N	Vomiting	N	Vomiting	Nausea and vomiting symptoms	Gastrointestinal signs and symptoms	Gastrointestinal disorders
AE	Y	03	Diarrhoea	2	Gastrointestinal disorders	Y	Diarrhea (>= 3 loose stools in a 24 hour period)	N	Diarrhea NOS	Diarrhoea (excl infective)	Gastrointestinal motility and defaecation conditions	Gastrointestinal disorders
AE	Y	03	Decreased activity	13	Other disorders	N	Reduced activity	N	Decreased activity	Asthenic conditions	General system disorders NEC	General disorders and administration site conditions
AE	Y	05	Decreased activity	13	Other disorders	N	Reduced activity	N	Decreased activity	Asthenic conditions	General system disorders NEC	General disorders and administration site conditions
AE	Y	09	Dermatitis allergic	3	Skin disorders	N	dermatitis allergic	N	Allergic dermatitis	Dermatitis and eczema	Epidermal and dermal conditions	Skin and subcutaneous tissue disorders
AE	Y	07	Dermatitis	3	Skin disorders	N	dermatitis	N	Dermatitis NOS	Dermatitis and eczema	Epidermal and dermal conditions	Skin and subcutaneous tissue disorders
AE	Y	02	Hypophagia	13	Other disorders	N	Reduced intake	N	Oral intake reduced	Appetite disorders	Appetite and general nutritional disorders	Metabolism and nutrition disorders
AE	Y	01	Irritability	13	Other disorders	N	Irritable/unsettled	N	Irritable	General signs and symptoms NEC	General system disorders NEC	General disorders and administration site conditions
AE	Y	06	Irritability	13	Other disorders	N	Irritable/unsettled	N	Irritable	General signs and symptoms NEC	General system disorders NEC	General disorders and administration site conditions
AE	Y	08	Diarrhoea	2	Gastrointestinal disorders	Y	Diarrhea without Dehydration	N	Diarrhea NOS	Diarrhoea (excl infective)	Gastrointestinal motility and defaecation conditions	Gastrointestinal disorders
AE	Y	04	Decreased activity	13	Other disorders	N	Reduced activity	N	Decreased activity	Asthenic conditions	General system disorders NEC	General disorders and administration site conditions
AE	Y	08	Decreased activity	13	Other disorders	N	Reduced activity	N	Decreased activity	Asthenic conditions	General system disorders NEC	General disorders and administration site conditions
AE	Y	22	Decreased activity	13	Other disorders	N	Reduced activity	N	Decreased activity	Asthenic conditions	General system disorders NEC	General disorders and administration site conditions
AE	Y	26	Decreased activity	13	Other disorders	N	Reduced activity	N	Decreased activity	Asthenic conditions	General system disorders NEC	General disorders and administration site conditions
AE	Y	11	Dermatitis	3	Skin disorders	N	dermatitis	N	Dermatitis NOS	Dermatitis and eczema	Epidermal and dermal conditions	Skin and subcutaneous tissue disorders
AE	Y	19	Diarrhoea	2	Gastrointestinal disorders	N	loose stool with mild dehydration	N	Loose stools	Diarrhoea (excl infective)	Gastrointestinal motility and defaecation conditions	Gastrointestinal disorders
AE	Y	21	Hypophagia	13	Other disorders	N	Reduced intake	N	Oral intake reduced	Appetite disorders	Appetite and general nutritional disorders	Metabolism and nutrition disorders
AE	Y	23	Hypophagia	13	Other disorders	N	Reduced intake	N	Oral intake reduced	Appetite disorders	Appetite and general nutritional disorders	Metabolism and nutrition disorders
AE	Y	05	Irritability	13	Other disorders	N	Irritable/unsettled	N	Irritable	General signs and symptoms NEC	General system disorders NEC	General disorders and administration site conditions
AE	Y	09	Irritability	13	Other disorders	N	Irritable/unsettled	N	Irritable	General signs and symptoms NEC	General system disorders NEC	General disorders and administration site conditions
AE	Y	13	Irritability	13	Other disorders	N	Irritable/unsettled	N	Irritable	General signs and symptoms NEC	General system disorders NEC	General disorders and administration site conditions
AE	Y	14	Irritability	13	Other disorders	N	Irritable/unsettled	N	Irritable	General signs and symptoms NEC	General system disorders NEC	General disorders and administration site conditions
AE	Y	25	Irritability	13	Other disorders	N	Irritable/unsettled	N	Irritable	General signs and symptoms NEC	General system disorders NEC	General disorders and administration site conditions
AE	Y	02	Pyrexia	10	Unspecified pyrexia	N	Fever	N	Fever	Febrile disorders	Body temperature conditions	General disorders and administration site conditions
AE	Y	07	Pyrexia	10	Unspecified pyrexia	N	Fever	N	Fever	Febrile disorders	Body temperature conditions	General disorders and administration site conditions
AE	Y	12	Pyrexia	10	Unspecified pyrexia	N	Fever	N	Fever	Febrile disorders	Body temperature conditions	General disorders and administration site conditions
AE	Y	27	Pyrexia	10	Unspecified pyrexia	N	Fever	N	Fever	Febrile disorders	Body temperature conditions	General disorders and administration site conditions
AE	Y	15	Skin irritation	3	Skin disorders	N	skin irritation	N	Skin irritation	Dermatitis and eczema	Epidermal and dermal conditions	Skin and subcutaneous tissue disorders
AE	Y	06	Upper respiratory tract infection	1	Respiratory system disorders	N	upper respiratory tract infection	N	Upper respiratory tract infection	Upper respiratory tract infections	Infections - pathogen unspecified	Infections and infestations
AE	Y	18	Upper respiratory tract infection	1	Respiratory system disorders	N	upper respiratory tract infection	N	Upper respiratory tract infection	Upper respiratory tract infections	Infections - pathogen unspecified	Infections and infestations
AE	Y	01	Vomiting	2	Gastrointestinal disorders	N	Vomiting	N	Vomiting	Nausea and vomiting symptoms	Gastrointestinal signs and symptoms	Gastrointestinal disorders
AE	Y	03	Vomiting	2	Gastrointestinal disorders	N	Vomiting	N	Vomiting	Nausea and vomiting symptoms	Gastrointestinal signs and symptoms	Gastrointestinal disorders
AE	Y	10	Vomiting	2	Gastrointestinal disorders	N	Vomiting	N	Vomiting	Nausea and vomiting symptoms	Gastrointestinal signs and symptoms	Gastrointestinal disorders
AE	Y	17	Vomiting	2	Gastrointestinal disorders	N	Vomiting	N	Vomiting	Nausea and vomiting symptoms	Gastrointestinal signs and symptoms	Gastrointestinal disorders
AE	Y	24	Vomiting	2	Gastrointestinal disorders	N	Vomiting	N	Vomiting	Nausea and vomiting symptoms	Gastrointestinal signs and symptoms	Gastrointestinal disorders
AE	Y	20	Diarrhoea	2	Gastrointestinal disorders	Y	diarrhea without dehydration	N	Diarrhea NOS	Diarrhoea (excl infective)	Gastrointestinal motility and defaecation conditions	Gastrointestinal disorders
AE	Y	16	Upper respiratory tract infection	1	Respiratory system disorders	Y	upper respiratory tract infection	N	Upper respiratory tract infection	Upper respiratory tract infections	Infections - pathogen unspecified	Infections and infestations
AE	Y	01	Diarrhoea	2	Gastrointestinal disorders	N	Diarrhea (>= 3 loose stools in a 24 hour period)	N	Diarrhea NOS	Diarrhoea (excl infective)	Gastrointestinal motility and defaecation conditions	Gastrointestinal disorders
AE	Y	03	Diarrhoea	2	Gastrointestinal disorders	N	Diarrhea Without Dehydration	N	Diarrhea NOS	Diarrhoea (excl infective)	Gastrointestinal motility and defaecation conditions	Gastrointestinal disorders
AE	Y	07	Diarrhoea	2	Gastrointestinal disorders	N	Loose stool (< 3 in a 24 hour period)	N	Loose stools	Diarrhoea (excl infective)	Gastrointestinal motility and defaecation conditions	Gastrointestinal disorders
AE	Y	08	Diarrhoea	2	Gastrointestinal disorders	N	Loose stool (< 3 in a 24 hour period)	N	Loose stools	Diarrhoea (excl infective)	Gastrointestinal motility and defaecation conditions	Gastrointestinal disorders
AE	Y	11	Diarrhoea	2	Gastrointestinal disorders	N	acute watery diarrhea with some dehydration	Y	Watery diarrhea	Diarrhoea (excl infective)	Gastrointestinal motility and defaecation conditions	Gastrointestinal disorders
AE	Y	05	Hypophagia	13	Other disorders	N	Reduced intake	N	Oral intake reduced	Appetite disorders	Appetite and general nutritional disorders	Metabolism and nutrition disorders
AE	Y	04	Irritability	13	Other disorders	N	Irritable/unsettled	N	Irritable	General signs and symptoms NEC	General system disorders NEC	General disorders and administration site conditions
AE	Y	02	Rhinitis	1	Respiratory system disorders	N	rhinitis	N	Rhinitis NOS	Upper respiratory tract infections NEC	Respiratory tract infections	Respiratory, thoracic and mediastinal disorders
AE	Y	09	Upper respiratory tract infection	1	Respiratory system disorders	N	upper respiratory tract infection	N	Upper respiratory tract infection	Upper respiratory tract infections	Infections - pathogen unspecified	Infections and infestations
AE	Y	12	Vomiting	2	Gastrointestinal disorders	N	Vomiting	N	Vomiting	Nausea and vomiting symptoms	Gastrointestinal signs and symptoms	Gastrointestinal disorders
AE	Y	10	Diarrhoea	2	Gastrointestinal disorders	Y	diarrhea with mild dehydration	N	Diarrhea NOS	Diarrhoea (excl infective)	Gastrointestinal motility and defaecation conditions	Gastrointestinal disorders
AE	Y	06	Pyrexia	10	Unspecified pyrexia	Y	Sub Febris	N	Fever	Febrile disorders	Body temperature conditions	General disorders and administration site conditions
AE	Y	01	Pyrexia	10	Unspecified pyrexia	N	Fever	N	Fever	Febrile disorders	Body temperature conditions	General disorders and administration site conditions
AE	Y	02	Pyrexia	10	Unspecified pyrexia	N	Fever	N	Fever	Febrile disorders	Body temperature conditions	General disorders and administration site conditions
AE	Y	03	Upper respiratory tract infection	1	Respiratory system disorders	N	upper respiratory tract infection	N	Upper respiratory tract infection	Upper respiratory tract infections	Infections - pathogen unspecified	Infections and infestations
AE	Y	02	Cough	1	Respiratory system disorders	N	cough	N	Cough	Coughing and associated symptoms	Respiratory disorders NEC	Respiratory, thoracic and mediastinal disorders
AE	Y	01	Flatulence	2	Gastrointestinal disorders	N	flatulence	N	Flatulence	Flatulence, bloating and distension	Gastrointestinal signs and symptoms	Gastrointestinal disorders
AE	Y	04	Irritability	13	Other disorders	N	Irritable/unsettled	N	Irritable	General signs and symptoms NEC	General system disorders NEC	General disorders and administration site conditions
AE	Y	06	Irritability	13	Other disorders	N	Irritable/unsettled	N	Irritable	General signs and symptoms NEC	General system disorders NEC	General disorders and administration site conditions
AE	Y	10	Otitis externa	5	Ear disorders	N	Otitis Externa Desease Acute	N	Infective otitis externa, unspecified	Ear infections	Infections - pathogen unspecified	Infections and infestations
AE	Y	08	Pyrexia	10	Unspecified pyrexia	N	Fever	N	Fever	Febrile disorders	Body temperature conditions	General disorders and administration site conditions
AE	Y	09	Pyrexia	10	Unspecified pyrexia	N	Fever	N	Fever	Febrile disorders	Body temperature conditions	General disorders and administration site conditions
AE	Y	12	Pyrexia	10	Unspecified pyrexia	N	Fever	N	Fever	Febrile disorders	Body temperature conditions	General disorders and administration site conditions
AE	Y	03	Vomiting	2	Gastrointestinal disorders	N	Vomiting	N	Vomiting	Nausea and vomiting symptoms	Gastrointestinal signs and symptoms	Gastrointestinal disorders
AE	Y	07	Vomiting	2	Gastrointestinal disorders	N	Vomiting	N	Vomiting	Nausea and vomiting symptoms	Gastrointestinal signs and symptoms	Gastrointestinal disorders
AE	Y	05	Pyrexia	10	Unspecified pyrexia	Y	Fever	N	Fever	Febrile disorders	Body temperature conditions	General disorders and administration site conditions
AE	Y	11	Pyrexia	10	Unspecified pyrexia	Y	Fever	N	Fever	Febrile disorders	Body temperature conditions	General disorders and administration site conditions
AE	Y	02	Diarrhoea	2	Gastrointestinal disorders	N	diarrhea without dehydration	N	Diarrhea NOS	Diarrhoea (excl infective)	Gastrointestinal motility and defaecation conditions	Gastrointestinal disorders
AE	Y	01	Upper respiratory tract infection	1	Respiratory system disorders	N	upper respiratory tract infection	N	Upper respiratory tract infection	Upper respiratory tract infections	Infections - pathogen unspecified	Infections and infestations
AE	Y	01	Dermatitis	3	Skin disorders	N	dermatitis	N	Dermatitis NOS	Dermatitis and eczema	Epidermal and dermal conditions	Skin and subcutaneous tissue disorders
AE	Y	02	Upper respiratory tract infection	1	Respiratory system disorders	N	upper respiratory tract infection	N	Upper respiratory tract infection	Upper respiratory tract infections	Infections - pathogen unspecified	Infections and infestations
AE	Y	04	Decreased activity	13	Other disorders	N	Reduced activity	N	Decreased activity	Asthenic conditions	General system disorders NEC	General disorders and administration site conditions
AE	Y	01	Pyrexia	10	Unspecified pyrexia	N	Fever	N	Fever	Febrile disorders	Body temperature conditions	General disorders and administration site conditions
AE	Y	05	Pyrexia	10	Unspecified pyrexia	N	Fever	N	Fever	Febrile disorders	Body temperature conditions	General disorders and administration site conditions
AE	Y	08	Pyrexia	10	Unspecified pyrexia	N	Fever	N	Fever	Febrile disorders	Body temperature conditions	General disorders and administration site conditions
AE	Y	07	Upper respiratory tract infection	1	Respiratory system disorders	N	upper respiratory tract infection	N	Upper respiratory tract infection	Upper respiratory tract infections	Infections - pathogen unspecified	Infections and infestations
AE	Y	06	Vomiting	2	Gastrointestinal disorders	N	Vomiting	N	Vomiting	Nausea and vomiting symptoms	Gastrointestinal signs and symptoms	Gastrointestinal disorders
AE	Y	03	Upper respiratory tract infection	1	Respiratory system disorders	Y	upper respiratory tract infection	N	Upper respiratory tract infection	Upper respiratory tract infections	Infections - pathogen unspecified	Infections and infestations
AE	Y	05	Decreased activity	13	Other disorders	N	Reduced activity	N	Decreased activity	Asthenic conditions	General system disorders NEC	General disorders and administration site conditions
AE	Y	07	Decreased activity	13	Other disorders	N	Reduced activity	N	Decreased activity	Asthenic conditions	General system disorders NEC	General disorders and administration site conditions
AE	Y	12	Decreased activity	13	Other disorders	N	Reduced activity	N	Decreased activity	Asthenic conditions	General system disorders NEC	General disorders and administration site conditions
AE	Y	10	Dermatitis diaper	3	Skin disorders	N	Diaper Rash	N	Diaper rash	Dermatitis and eczema	Epidermal and dermal conditions	Skin and subcutaneous tissue disorders
AE	Y	02	Dermatitis	3	Skin disorders	N	dermatitis	N	Dermatitis NOS	Dermatitis and eczema	Epidermal and dermal conditions	Skin and subcutaneous tissue disorders
AE	Y	04	Dermatitis	3	Skin disorders	N	dermatitis	N	Dermatitis NOS	Dermatitis and eczema	Epidermal and dermal conditions	Skin and subcutaneous tissue disorders
AE	Y	03	Haematoma	13	Other disorders	N	hematoma	N	Hematoma NOS	Haemorrhages NEC	Vascular haemorrhagic disorders	Vascular disorders
AE	Y	09	Haematoma	13	Other disorders	N	hematoma	N	Hematoma NOS	Haemorrhages NEC	Vascular haemorrhagic disorders	Vascular disorders
AE	Y	06	Irritability	13	Other disorders	N	Irritable/unsettled	N	Irritable	General signs and symptoms NEC	General system disorders NEC	General disorders and administration site conditions
AE	Y	08	Irritability	13	Other disorders	N	Irritable/unsettled	N	Irritable	General signs and symptoms NEC	General system disorders NEC	General disorders and administration site conditions
AE	Y	13	Irritability	13	Other disorders	N	Irritable/unsettled	N	Irritable	General signs and symptoms NEC	General system disorders NEC	General disorders and administration site conditions
AE	Y	15	Upper respiratory tract infection	1	Respiratory system disorders	N	upper respiratory tract infection	N	Upper respiratory tract infection	Upper respiratory tract infections	Infections - pathogen unspecified	Infections and infestations
AE	Y	01	Cutaneous vasculitis	3	Skin disorders	Y	vasculitis	N	Cutaneous vasculitis	Skin vasculitides	Skin vascular abnormalities	Skin and subcutaneous tissue disorders
AE	Y	14	Dermatitis	3	Skin disorders	Y	dermatitis	N	Dermatitis NOS	Dermatitis and eczema	Epidermal and dermal conditions	Skin and subcutaneous tissue disorders
AE	Y	03	Decreased activity	13	Other disorders	N	Reduced activity	N	Decreased activity	Asthenic conditions	General system disorders NEC	General disorders and administration site conditions
AE	Y	04	Decreased activity	13	Other disorders	N	Reduced activity	N	Decreased activity	Asthenic conditions	General system disorders NEC	General disorders and administration site conditions
AE	Y	09	Decreased activity	13	Other disorders	N	Reduced activity	N	Decreased activity	Asthenic conditions	General system disorders NEC	General disorders and administration site conditions
AE	Y	01	Irritability	13	Other disorders	N	Irritable/unsettled	N	Irritable	General signs and symptoms NEC	General system disorders NEC	General disorders and administration site conditions
AE	Y	02	Irritability	13	Other disorders	N	Irritable/unsettled	N	Irritable	General signs and symptoms NEC	General system disorders NEC	General disorders and administration site conditions
AE	Y	08	Irritability	13	Other disorders	N	Irritable/unsettled	N	Irritable	General signs and symptoms NEC	General system disorders NEC	General disorders and administration site conditions
AE	Y	06	Pyrexia	10	Unspecified pyrexia	N	Fever	N	Fever	Febrile disorders	Body temperature conditions	General disorders and administration site conditions
AE	Y	12	Rhinitis	1	Respiratory system disorders	N	rhinitis	N	Rhinitis NOS	Upper respiratory tract infections NEC	Respiratory tract infections	Respiratory, thoracic and mediastinal disorders
AE	Y	05	Upper respiratory tract infection	1	Respiratory system disorders	N	upper respiratory tract infection	N	Upper respiratory tract infection	Upper respiratory tract infections	Infections - pathogen unspecified	Infections and infestations
AE	Y	07	Vomiting	2	Gastrointestinal disorders	N	Vomiting	N	Vomiting	Nausea and vomiting symptoms	Gastrointestinal signs and symptoms	Gastrointestinal disorders
AE	Y	10	Vomiting	2	Gastrointestinal disorders	N	Vomiting	N	Vomiting	Nausea and vomiting symptoms	Gastrointestinal signs and symptoms	Gastrointestinal disorders
AE	Y	11	Vomiting	2	Gastrointestinal disorders	N	Vomiting	N	Vomiting	Nausea and vomiting symptoms	Gastrointestinal signs and symptoms	Gastrointestinal disorders
AE	Y	03	Dermatitis contact	3	Skin disorders	N	dermatitis insect bite	N	Contact dermatitis and other eczema due to other specified agent	Dermatitis and eczema	Epidermal and dermal conditions	Skin and subcutaneous tissue disorders
AE	Y	04	Dermatitis	3	Skin disorders	N	dermatitis	N	Dermatitis NOS	Dermatitis and eczema	Epidermal and dermal conditions	Skin and subcutaneous tissue disorders
AE	Y	01	Miliaria	3	Skin disorders	N	miliaria	N	Miliaria	Apocrine and eccrine gland disorders	Skin appendage conditions	Skin and subcutaneous tissue disorders
AE	Y	02	Rhinitis	1	Respiratory system disorders	N	rhinitis	N	Rhinitis NOS	Upper respiratory tract infections NEC	Respiratory tract infections	Respiratory, thoracic and mediastinal disorders
AE	Y	06	Skin irritation	3	Skin disorders	N	skin irritation	N	Skin irritation	Dermatitis and eczema	Epidermal and dermal conditions	Skin and subcutaneous tissue disorders
AE	Y	07	Dermatitis infected	3	Skin disorders	Y	allergic contact dermatitis of infection	N	Dermatitis infected	Skin structures and soft tissue infections	Infections - pathogen unspecified	Infections and infestations
AE	Y	05	Dysentery	2	Gastrointestinal disorders	Y	disentri form diarrhea	N	Dysentery NOS	Abdominal and gastrointestinal infections	Infections - pathogen unspecified	Infections and infestations
AE	Y	07	Decreased activity	13	Other disorders	N	Reduced activity	N	Decreased activity	Asthenic conditions	General system disorders NEC	General disorders and administration site conditions
AE	Y	08	Diarrhoea	2	Gastrointestinal disorders	N	diarrhea without dehydration	N	Diarrhea NOS	Diarrhoea (excl infective)	Gastrointestinal motility and defaecation conditions	Gastrointestinal disorders
AE	Y	01	Irritability	13	Other disorders	N	Irritable/unsettled	N	Irritable	General signs and symptoms NEC	General system disorders NEC	General disorders and administration site conditions
AE	Y	03	Irritability	13	Other disorders	N	Irritable/unsettled	N	Irritable	General signs and symptoms NEC	General system disorders NEC	General disorders and administration site conditions
AE	Y	06	Irritability	13	Other disorders	N	Irritable/unsettled	N	Irritable	General signs and symptoms NEC	General system disorders NEC	General disorders and administration site conditions
AE	Y	04	Rhinitis	1	Respiratory system disorders	N	rhinitis	N	Rhinitis NOS	Upper respiratory tract infections NEC	Respiratory tract infections	Respiratory, thoracic and mediastinal disorders
AE	Y	05	Upper respiratory tract infection	1	Respiratory system disorders	N	upper respiratory tract infection	N	Upper respiratory tract infection	Upper respiratory tract infections	Infections - pathogen unspecified	Infections and infestations
AE	Y	02	Vomiting	2	Gastrointestinal disorders	N	Vomiting	N	Vomiting	Nausea and vomiting symptoms	Gastrointestinal signs and symptoms	Gastrointestinal disorders
AE	Y	09	Vomiting	2	Gastrointestinal disorders	N	Vomiting	N	Vomiting	Nausea and vomiting symptoms	Gastrointestinal signs and symptoms	Gastrointestinal disorders
AE	Y	04	Decreased activity	13	Other disorders	N	Reduced activity	N	Decreased activity	Asthenic conditions	General system disorders NEC	General disorders and administration site conditions
AE	Y	07	Furuncle	3	Skin disorders	N	furuncle	N	Furuncle	Staphylococcal infections	Bacterial infectious disorders	Infections and infestations
AE	Y	01	Haematoma	13	Other disorders	N	hematoma	N	Hematoma NOS	Haemorrhages NEC	Vascular haemorrhagic disorders	Vascular disorders
AE	Y	05	Irritability	13	Other disorders	N	Irritable/unsettled	N	Irritable	General signs and symptoms NEC	General system disorders NEC	General disorders and administration site conditions
AE	Y	08	Irritability	13	Other disorders	N	Irritable/unsettled	N	Irritable	General signs and symptoms NEC	General system disorders NEC	General disorders and administration site conditions
AE	Y	10	Irritability	13	Other disorders	N	Irritable/unsettled	N	Irritable	General signs and symptoms NEC	General system disorders NEC	General disorders and administration site conditions
AE	Y	02	Omphalitis	12	Other infections disease	N	umbilical cord infection	N	Umbilical cord infection	Infections NEC	Infections - pathogen unspecified	Infections and infestations
AE	Y	06	Pyrexia	10	Unspecified pyrexia	N	Fever	N	Fever	Febrile disorders	Body temperature conditions	General disorders and administration site conditions
AE	Y	11	Pyrexia	10	Unspecified pyrexia	N	Fever	N	Fever	Febrile disorders	Body temperature conditions	General disorders and administration site conditions
AE	Y	03	Upper respiratory tract infection	1	Respiratory system disorders	N	upper respiratory tract infection	N	Upper respiratory tract infection	Upper respiratory tract infections	Infections - pathogen unspecified	Infections and infestations
AE	Y	09	Upper respiratory tract infection	1	Respiratory system disorders	N	upper respiratory tract infection	N	Upper respiratory tract infection	Upper respiratory tract infections	Infections - pathogen unspecified	Infections and infestations
AE	Y	12	Upper respiratory tract infection	1	Respiratory system disorders	N	upper respiratory tract infection	Y	Upper respiratory tract infection	Upper respiratory tract infections	Infections - pathogen unspecified	Infections and infestations
AE	Y	02	Nasopharyngitis	1	Respiratory system disorders	N	common cold	N	Common cold	Upper respiratory tract infections	Infections - pathogen unspecified	Infections and infestations
AE	Y	03	Pyrexia	10	Unspecified pyrexia	N	Fever	N	Fever	Febrile disorders	Body temperature conditions	General disorders and administration site conditions
AE	Y	01	Upper respiratory tract infection	1	Respiratory system disorders	N	upper respiratory tract infection	N	Upper respiratory tract infection	Upper respiratory tract infections	Infections - pathogen unspecified	Infections and infestations
AE	Y	12	Diarrhoea	2	Gastrointestinal disorders	N	diarrhea without dehydration	N	Diarrhea NOS	Diarrhoea (excl infective)	Gastrointestinal motility and defaecation conditions	Gastrointestinal disorders
AE	Y	01	Irritability	13	Other disorders	N	Irritable/unsettled	N	Irritable	General signs and symptoms NEC	General system disorders NEC	General disorders and administration site conditions
AE	Y	08	Irritability	13	Other disorders	N	Irritable/unsettled	N	Irritable	General signs and symptoms NEC	General system disorders NEC	General disorders and administration site conditions
AE	Y	10	Irritability	13	Other disorders	N	Irritable/unsettled	N	Irritable	General signs and symptoms NEC	General system disorders NEC	General disorders and administration site conditions
AE	Y	11	Irritability	13	Other disorders	N	Irritable/unsettled	N	Irritable	General signs and symptoms NEC	General system disorders NEC	General disorders and administration site conditions
AE	Y	03	Miliaria	3	Skin disorders	N	miliariasis	N	Miliaria	Apocrine and eccrine gland disorders	Skin appendage conditions	Skin and subcutaneous tissue disorders
AE	Y	02	Pyrexia	10	Unspecified pyrexia	N	Fever	N	Fever	Febrile disorders	Body temperature conditions	General disorders and administration site conditions
AE	Y	04	Pyrexia	10	Unspecified pyrexia	N	Fever	N	Fever	Febrile disorders	Body temperature conditions	General disorders and administration site conditions
AE	Y	05	Vomiting	2	Gastrointestinal disorders	N	Vomiting	N	Vomiting	Nausea and vomiting symptoms	Gastrointestinal signs and symptoms	Gastrointestinal disorders
AE	Y	06	Vomiting	2	Gastrointestinal disorders	N	Vomiting	N	Vomiting	Nausea and vomiting symptoms	Gastrointestinal signs and symptoms	Gastrointestinal disorders
AE	Y	07	Vomiting	2	Gastrointestinal disorders	N	Vomiting	N	Vomiting	Nausea and vomiting symptoms	Gastrointestinal signs and symptoms	Gastrointestinal disorders
AE	Y	09	Upper respiratory tract infection	1	Respiratory system disorders	Y	upper respiratory tract infection	N	Upper respiratory tract infection	Upper respiratory tract infections	Infections - pathogen unspecified	Infections and infestations
AE	Y	07	Decreased activity	13	Other disorders	N	Reduced activity	N	Decreased activity	Asthenic conditions	General system disorders NEC	General disorders and administration site conditions
AE	Y	04	Dermatitis	3	Skin disorders	N	dermatitis	N	Dermatitis NOS	Dermatitis and eczema	Epidermal and dermal conditions	Skin and subcutaneous tissue disorders
AE	Y	06	Hypophagia	13	Other disorders	N	Reduced intake	N	Oral intake reduced	Appetite disorders	Appetite and general nutritional disorders	Metabolism and nutrition disorders
AE	Y	08	Irritability	13	Other disorders	N	Irritable/unsettled	N	Irritable	General signs and symptoms NEC	General system disorders NEC	General disorders and administration site conditions
AE	Y	03	Miliaria	3	Skin disorders	N	miliaria	N	Miliaria	Apocrine and eccrine gland disorders	Skin appendage conditions	Skin and subcutaneous tissue disorders
AE	Y	01	Pyrexia	10	Unspecified pyrexia	N	Fever	N	Fever	Febrile disorders	Body temperature conditions	General disorders and administration site conditions
AE	Y	05	Pyrexia	10	Unspecified pyrexia	N	Fever	N	Fever	Febrile disorders	Body temperature conditions	General disorders and administration site conditions
AE	Y	02	Cough	1	Respiratory system disorders	Y	cough	N	Cough	Coughing and associated symptoms	Respiratory disorders NEC	Respiratory, thoracic and mediastinal disorders
AE	Y	01	Dermatitis atopic	3	Skin disorders	N	suspected atopic dermatitis	N	Atopic dermatitis	Dermatitis and eczema	Epidermal and dermal conditions	Skin and subcutaneous tissue disorders
AE	Y	03	Irritability	13	Other disorders	N	Irritable/unsettled	N	Irritable	General signs and symptoms NEC	General system disorders NEC	General disorders and administration site conditions
AE	Y	04	Irritability	13	Other disorders	N	Irritable/unsettled	N	Irritable	General signs and symptoms NEC	General system disorders NEC	General disorders and administration site conditions
AE	Y	05	Irritability	13	Other disorders	N	Irritable/unsettled	N	Irritable	General signs and symptoms NEC	General system disorders NEC	General disorders and administration site conditions
AE	Y	02	Pyrexia	10	Unspecified pyrexia	N	Fever	N	Fever	Febrile disorders	Body temperature conditions	General disorders and administration site conditions
AE	Y	02	Irritability	13	Other disorders	N	Irritable/unsettled	N	Irritable	General signs and symptoms NEC	General system disorders NEC	General disorders and administration site conditions
AE	Y	04	Upper respiratory tract infection	1	Respiratory system disorders	N	upper respiratory tract infection	N	Upper respiratory tract infection	Upper respiratory tract infections	Infections - pathogen unspecified	Infections and infestations
AE	Y	05	Upper respiratory tract infection	1	Respiratory system disorders	N	upper respiratory tract infection	N	Upper respiratory tract infection	Upper respiratory tract infections	Infections - pathogen unspecified	Infections and infestations
AE	Y	01	Upper respiratory tract infection	1	Respiratory system disorders	Y	upper respiratory tract infection	N	Upper respiratory tract infection	Upper respiratory tract infections	Infections - pathogen unspecified	Infections and infestations
AE	Y	03	Upper respiratory tract infection	1	Respiratory system disorders	Y	upper respiratory tract infection	N	Upper respiratory tract infection	Upper respiratory tract infections	Infections - pathogen unspecified	Infections and infestations
AE	Y	02	Feeding disorder neonatal	9	Metabolism and nutrition disorders	N	underfeeding of newborn	N	Feeding problem in newborn	Neonatal metabolic and endocrine disorders	Neonatal and perinatal conditions	Pregnancy, puerperium and perinatal conditions
AE	Y	01	Hypothermia	13	Other disorders	N	hypothermia	N	Hypothermia	Body temperature altered	Body temperature conditions	General disorders and administration site conditions
AE	Y	03	Normochromic normocytic anaemia	13	Other disorders	N	normocytic normochromic anaemia	N	Normochromic normocytic anaemia	Anaemias NEC	Anaemias nonhaemolytic and marrow depression	Blood and lymphatic system disorders
AE	Y	04	Dermatitis	3	Skin disorders	N	dermatitis	N	Dermatitis NOS	Dermatitis and eczema	Epidermal and dermal conditions	Skin and subcutaneous tissue disorders
AE	Y	01	Dyspepsia	2	Gastrointestinal disorders	N	dyspepsia	N	Dyspepsia	Dyspeptic signs and symptoms	Gastrointestinal signs and symptoms	Gastrointestinal disorders
AE	Y	02	Irritability	13	Other disorders	N	Irritable/unsettled	N	Irritable	General signs and symptoms NEC	General system disorders NEC	General disorders and administration site conditions
AE	Y	03	Irritability	13	Other disorders	N	Irritable/unsettled	N	Irritable	General signs and symptoms NEC	General system disorders NEC	General disorders and administration site conditions
AE	Y	05	Pyrexia	10	Unspecified pyrexia	N	febrile	N	Fever	Febrile disorders	Body temperature conditions	General disorders and administration site conditions
AE	Y	06	Nasopharyngitis	1	Respiratory system disorders	Y	common cold	N	Common cold	Upper respiratory tract infections	Infections - pathogen unspecified	Infections and infestations
AE	Y	01	Pyrexia	10	Unspecified pyrexia	N	Fever	N	Fever	Febrile disorders	Body temperature conditions	General disorders and administration site conditions
AE	Y	02	Upper respiratory tract infection	1	Respiratory system disorders	Y	upper respiratory tract infection	N	Upper respiratory tract infection	Upper respiratory tract infections	Infections - pathogen unspecified	Infections and infestations
AE	Y	10	Decreased activity	13	Other disorders	N	Reduced activity	N	Decreased activity	Asthenic conditions	General system disorders NEC	General disorders and administration site conditions
AE	Y	12	Dermatitis	3	Skin disorders	N	dermatitis	N	Dermatitis NOS	Dermatitis and eczema	Epidermal and dermal conditions	Skin and subcutaneous tissue disorders
AE	Y	06	Diarrhoea	2	Gastrointestinal disorders	N	Loose stool (< 3 in a 24 hour period)	N	Loose stools	Diarrhoea (excl infective)	Gastrointestinal motility and defaecation conditions	Gastrointestinal disorders
AE	Y	14	Diarrhoea	2	Gastrointestinal disorders	N	Loose stool (< 3 in a 24 hour period)	N	Loose stools	Diarrhoea (excl infective)	Gastrointestinal motility and defaecation conditions	Gastrointestinal disorders
AE	Y	17	Diarrhoea	2	Gastrointestinal disorders	N	Diarrhea (>= 3 loose stools in a 24 hour period)	N	Diarrhea NOS	Diarrhoea (excl infective)	Gastrointestinal motility and defaecation conditions	Gastrointestinal disorders
AE	Y	18	Diarrhoea	2	Gastrointestinal disorders	N	diarrhea without dehydration	N	Diarrhea NOS	Diarrhoea (excl infective)	Gastrointestinal motility and defaecation conditions	Gastrointestinal disorders
AE	Y	03	Dyspepsia	2	Gastrointestinal disorders	N	dyspepsia	N	Dyspepsia	Dyspeptic signs and symptoms	Gastrointestinal signs and symptoms	Gastrointestinal disorders
AE	Y	13	Hypophagia	13	Other disorders	N	Reduced intake	N	Oral intake reduced	Appetite disorders	Appetite and general nutritional disorders	Metabolism and nutrition disorders
AE	Y	08	Irritability	13	Other disorders	N	Irritable/unsettled	N	Irritable	General signs and symptoms NEC	General system disorders NEC	General disorders and administration site conditions
AE	Y	11	Irritability	13	Other disorders	N	Irritable/unsettled	N	Irritable	General signs and symptoms NEC	General system disorders NEC	General disorders and administration site conditions
AE	Y	16	Nasopharyngitis	1	Respiratory system disorders	N	common cold	N	Common cold	Upper respiratory tract infections	Infections - pathogen unspecified	Infections and infestations
AE	Y	01	Pyrexia	10	Unspecified pyrexia	N	Fever	N	Fever	Febrile disorders	Body temperature conditions	General disorders and administration site conditions
AE	Y	05	Pyrexia	10	Unspecified pyrexia	N	Fever	N	Fever	Febrile disorders	Body temperature conditions	General disorders and administration site conditions
AE	Y	15	Pyrexia	10	Unspecified pyrexia	N	Fever	N	Fever	Febrile disorders	Body temperature conditions	General disorders and administration site conditions
AE	Y	04	Skin hypopigmentation	3	Skin disorders	N	hypopigmentation	N	Skin hypopigmentation	Hypopigmentation disorders	Pigmentation disorders	Skin and subcutaneous tissue disorders
AE	Y	02	Skin irritation	3	Skin disorders	N	skin irritation	N	Skin irritation	Dermatitis and eczema	Epidermal and dermal conditions	Skin and subcutaneous tissue disorders
AE	Y	07	Vomiting	2	Gastrointestinal disorders	N	Vomiting	N	Vomiting	Nausea and vomiting symptoms	Gastrointestinal signs and symptoms	Gastrointestinal disorders
AE	Y	09	Vomiting	2	Gastrointestinal disorders	N	Vomiting	N	Vomiting	Nausea and vomiting symptoms	Gastrointestinal signs and symptoms	Gastrointestinal disorders
AE	Y	01	Dermatitis contact	3	Skin disorders	N	dermatitis kontacta insecta	N	Contact dermatitis and other eczema due to other specified agent	Dermatitis and eczema	Epidermal and dermal conditions	Skin and subcutaneous tissue disorders
AE	Y	02	Irritability	13	Other disorders	N	Irritable/unsettled	N	Irritable	General signs and symptoms NEC	General system disorders NEC	General disorders and administration site conditions
AE	Y	03	Skin irritation	3	Skin disorders	N	irritation of the right and left cheek	N	Irritation skin	Dermatitis and eczema	Epidermal and dermal conditions	Skin and subcutaneous tissue disorders
AE	Y	01	Pyrexia	10	Unspecified pyrexia	N	Fever	N	Fever	Febrile disorders	Body temperature conditions	General disorders and administration site conditions
AE	Y	02	Upper respiratory tract infection	1	Respiratory system disorders	N	upper respiratory tract infection	N	Upper respiratory tract infection	Upper respiratory tract infections	Infections - pathogen unspecified	Infections and infestations
AE	Y	04	Decreased activity	13	Other disorders	N	Reduced activity	N	Decreased activity	Asthenic conditions	General system disorders NEC	General disorders and administration site conditions
AE	Y	02	Irritability	13	Other disorders	N	Irritable/unsettled	N	Irritable	General signs and symptoms NEC	General system disorders NEC	General disorders and administration site conditions
AE	Y	03	Irritability	13	Other disorders	N	Irritable/unsettled	N	Irritable	General signs and symptoms NEC	General system disorders NEC	General disorders and administration site conditions
AE	Y	05	Irritability	13	Other disorders	N	Irritable/unsettled	N	Irritable	General signs and symptoms NEC	General system disorders NEC	General disorders and administration site conditions
AE	Y	01	Pyrexia	10	Unspecified pyrexia	N	Fever	N	Fever	Febrile disorders	Body temperature conditions	General disorders and administration site conditions
AE	Y	09	Asthma	1	Respiratory system disorders	N	bronchitis asthmatic	Y	Bronchitis asthmatic	Bronchospasm and obstruction	Bronchial disorders (excl neoplasms)	Respiratory, thoracic and mediastinal disorders
AE	Y	06	Febrile convulsion	7	Central-peripheral nervous system disorders	N	febrile convulsion	Y	Febrile convulsion	Seizures and seizure disorders NEC	Seizures (incl subtypes)	Nervous system disorders
AE	Y	08	Febrile convulsion	7	Central-peripheral nervous system disorders	N	Simple Febrile Seizure	Y	Febrile seizure	Seizures and seizure disorders NEC	Seizures (incl subtypes)	Nervous system disorders
AE	Y	01	Pyrexia	10	Unspecified pyrexia	N	Fever	N	Fever	Febrile disorders	Body temperature conditions	General disorders and administration site conditions
AE	Y	03	Pyrexia	10	Unspecified pyrexia	N	Fever	N	Fever	Febrile disorders	Body temperature conditions	General disorders and administration site conditions
AE	Y	04	Pyrexia	10	Unspecified pyrexia	N	Fever	N	Fever	Febrile disorders	Body temperature conditions	General disorders and administration site conditions
AE	Y	02	Upper respiratory tract infection	1	Respiratory system disorders	N	upper respiratory tract infection	N	Upper respiratory tract infection	Upper respiratory tract infections	Infections - pathogen unspecified	Infections and infestations
AE	Y	07	Febrile convulsion	7	Central-peripheral nervous system disorders	Y	simple febrile seizure	Y	Febrile seizure	Seizures and seizure disorders NEC	Seizures (incl subtypes)	Nervous system disorders
AE	Y	05	Nasopharyngitis	1	Respiratory system disorders	Y	acute rhinopharyngitis	N	Rhinopharyngitis	Upper respiratory tract infections	Infections - pathogen unspecified	Infections and infestations
AE	Y	01	Skin hypopigmentation	3	Skin disorders	N	skin hypopigmentation	N	Skin hypopigmentation	Hypopigmentation disorders	Pigmentation disorders	Skin and subcutaneous tissue disorders
AE	Y	02	Diarrhoea	2	Gastrointestinal disorders	Y	Diarrhea Without Dehydration	N	Diarrhea NOS	Diarrhoea (excl infective)	Gastrointestinal motility and defaecation conditions	Gastrointestinal disorders
AE	Y	06	Dermatitis	3	Skin disorders	N	dermatitis	N	Dermatitis NOS	Dermatitis and eczema	Epidermal and dermal conditions	Skin and subcutaneous tissue disorders
AE	Y	02	Irritability	13	Other disorders	N	Irritable/unsettled	N	Irritable	General signs and symptoms NEC	General system disorders NEC	General disorders and administration site conditions
AE	Y	01	Pyrexia	10	Unspecified pyrexia	N	Fever	N	Fever	Febrile disorders	Body temperature conditions	General disorders and administration site conditions
AE	Y	03	Upper respiratory tract infection	1	Respiratory system disorders	N	upper respiratory tract infection	N	Upper respiratory tract infection	Upper respiratory tract infections	Infections - pathogen unspecified	Infections and infestations
AE	Y	04	Upper respiratory tract infection	1	Respiratory system disorders	N	upper respiratory tract infection	N	Upper respiratory tract infection	Upper respiratory tract infections	Infections - pathogen unspecified	Infections and infestations
AE	Y	05	Upper respiratory tract infection	1	Respiratory system disorders	N	upper respiratory tract infection	N	Upper respiratory tract infection	Upper respiratory tract infections	Infections - pathogen unspecified	Infections and infestations
AE	Y	07	Nasopharyngitis	1	Respiratory system disorders	Y	common cold	N	Common cold	Upper respiratory tract infections	Infections - pathogen unspecified	Infections and infestations
AE	Y	05	Dermatitis	3	Skin disorders	N	dermatitis	N	Dermatitis NOS	Dermatitis and eczema	Epidermal and dermal conditions	Skin and subcutaneous tissue disorders
AE	Y	01	Hemorrhagic disease of newborn	13	Other disorders	N	haemorrhagic disease of fetus and newborn	Y	Hemorrhagic disease of newborn	Bleeding tendencies	Coagulopathies and bleeding diatheses (excl thrombocytopenic)	Blood and lymphatic system disorders
AE	Y	02	Pyrexia	10	Unspecified pyrexia	N	Fever	N	Fever	Febrile disorders	Body temperature conditions	General disorders and administration site conditions
AE	Y	03	Pyrexia	10	Unspecified pyrexia	N	Fever	N	Fever	Febrile disorders	Body temperature conditions	General disorders and administration site conditions
AE	Y	04	Pyrexia	10	Unspecified pyrexia	N	Fever	N	Fever	Febrile disorders	Body temperature conditions	General disorders and administration site conditions
AE	Y	06	Pyrexia	10	Unspecified pyrexia	N	Fever	N	Fever	Febrile disorders	Body temperature conditions	General disorders and administration site conditions
AE	Y	07	Pyrexia	10	Unspecified pyrexia	N	Fever	N	Fever	Febrile disorders	Body temperature conditions	General disorders and administration site conditions
AE	Y	01	Diarrhoea	2	Gastrointestinal disorders	N	Diarrhea (>= 3 loose stools in a 24 hour period)	N	Diarrhea NOS	Diarrhoea (excl infective)	Gastrointestinal motility and defaecation conditions	Gastrointestinal disorders
AE	Y	03	Irritability	13	Other disorders	N	Irritable/unsettled	N	Irritable	General signs and symptoms NEC	General system disorders NEC	General disorders and administration site conditions
AE	Y	05	Irritability	13	Other disorders	N	Irritable/unsettled	N	Irritable	General signs and symptoms NEC	General system disorders NEC	General disorders and administration site conditions
AE	Y	02	Pyrexia	10	Unspecified pyrexia	N	Fever	N	Fever	Febrile disorders	Body temperature conditions	General disorders and administration site conditions
AE	Y	04	Pyrexia	10	Unspecified pyrexia	N	Fever	N	Fever	Febrile disorders	Body temperature conditions	General disorders and administration site conditions
AE	Y	06	Croup infectious	1	Respiratory system disorders	Y	laryngotracheobronchitis	Y	Croup	Upper respiratory tract infections	Infections - pathogen unspecified	Infections and infestations
AE	Y	08	Nasopharyngitis	1	Respiratory system disorders	Y	Commond Cold	N	Common cold	Upper respiratory tract infections	Infections - pathogen unspecified	Infections and infestations
AE	Y	07	Upper respiratory tract infection	1	Respiratory system disorders	Y	upper respiratory tract infection	N	Upper respiratory tract infection	Upper respiratory tract infections	Infections - pathogen unspecified	Infections and infestations
AE	Y	01	Diarrhoea	2	Gastrointestinal disorders	N	Loose stool (< 3 in a 24 hour period)	N	Loose stools	Diarrhoea (excl infective)	Gastrointestinal motility and defaecation conditions	Gastrointestinal disorders
AE	Y	01	Dermatitis	3	Skin disorders	N	dermatitis	N	Dermatitis NOS	Dermatitis and eczema	Epidermal and dermal conditions	Skin and subcutaneous tissue disorders
AE	Y	05	Dermatitis	3	Skin disorders	N	dermatitis causes	N	Dermatitis NOS	Dermatitis and eczema	Epidermal and dermal conditions	Skin and subcutaneous tissue disorders
AE	Y	04	Irritability	13	Other disorders	N	Irritable/unsettled	N	Irritable	General signs and symptoms NEC	General system disorders NEC	General disorders and administration site conditions
AE	Y	03	Rhinitis	1	Respiratory system disorders	N	rhinitis	N	Rhinitis NOS	Upper respiratory tract infections NEC	Respiratory tract infections	Respiratory, thoracic and mediastinal disorders
AE	Y	02	Vomiting	2	Gastrointestinal disorders	N	Vomiting	N	Vomiting	Nausea and vomiting symptoms	Gastrointestinal signs and symptoms	Gastrointestinal disorders
AE	Y	01	Abdominal distension	2	Gastrointestinal disorders	N	meteorismus	N	Meteorism	Flatulence, bloating and distension	Gastrointestinal signs and symptoms	Gastrointestinal disorders
AE	Y	02	Diarrhoea	2	Gastrointestinal disorders	N	Loose stool (< 3 in a 24 hour period)	N	Loose stools	Diarrhoea (excl infective)	Gastrointestinal motility and defaecation conditions	Gastrointestinal disorders
AE	Y	04	Diarrhoea	2	Gastrointestinal disorders	N	Loose stool (< 3 in a 24 hour period)	N	Loose stools	Diarrhoea (excl infective)	Gastrointestinal motility and defaecation conditions	Gastrointestinal disorders
AE	Y	05	Diarrhoea	2	Gastrointestinal disorders	N	Loose stool (< 3 in a 24 hour period)	N	Loose stools	Diarrhoea (excl infective)	Gastrointestinal motility and defaecation conditions	Gastrointestinal disorders
AE	Y	03	Rhinitis	1	Respiratory system disorders	N	rhinitis	N	Rhinitis NOS	Upper respiratory tract infections NEC	Respiratory tract infections	Respiratory, thoracic and mediastinal disorders
AE	Y	06	Diarrhoea	2	Gastrointestinal disorders	Y	diarrhea without dehydration	N	Diarrhea NOS	Diarrhoea (excl infective)	Gastrointestinal motility and defaecation conditions	Gastrointestinal disorders
AE	Y	01	Constipation	2	Gastrointestinal disorders	N	constipation	N	Constipation	Gastrointestinal atonic and hypomotility disorders NEC	Gastrointestinal motility and defaecation conditions	Gastrointestinal disorders
AE	Y	05	Diarrhoea	2	Gastrointestinal disorders	N	diarrhea without dehydration	N	Diarrhea NOS	Diarrhoea (excl infective)	Gastrointestinal motility and defaecation conditions	Gastrointestinal disorders
AE	Y	04	Haematochezia	2	Gastrointestinal disorders	N	bloody bowel movements	N	Bloody stool	Non-site specific gastrointestinal haemorrhages	Gastrointestinal haemorrhages NEC	Gastrointestinal disorders
AE	Y	02	Pyrexia	10	Unspecified pyrexia	N	Fever	N	Fever	Febrile disorders	Body temperature conditions	General disorders and administration site conditions
AE	Y	03	Vomiting	2	Gastrointestinal disorders	N	Vomiting	N	Vomiting	Nausea and vomiting symptoms	Gastrointestinal signs and symptoms	Gastrointestinal disorders
AE	Y	01	Dermatitis	3	Skin disorders	N	dermatitis	N	Dermatitis NOS	Dermatitis and eczema	Epidermal and dermal conditions	Skin and subcutaneous tissue disorders
AE	Y	03	Irritability	13	Other disorders	N	Irritable/unsettled	N	Irritable	General signs and symptoms NEC	General system disorders NEC	General disorders and administration site conditions
AE	Y	05	Irritability	13	Other disorders	N	Irritable/unsettled	N	Irritable	General signs and symptoms NEC	General system disorders NEC	General disorders and administration site conditions
AE	Y	04	Pyrexia	10	Unspecified pyrexia	N	Fever	N	Fever	Febrile disorders	Body temperature conditions	General disorders and administration site conditions
AE	Y	02	Upper respiratory tract infection	1	Respiratory system disorders	N	upper respiratory tract infection	N	Upper respiratory tract infection	Upper respiratory tract infections	Infections - pathogen unspecified	Infections and infestations
AE	Y	01	Dermatitis	3	Skin disorders	N	dermatitis	N	Dermatitis NOS	Dermatitis and eczema	Epidermal and dermal conditions	Skin and subcutaneous tissue disorders
AE	Y	03	Diarrhoea	2	Gastrointestinal disorders	N	Diarrhea Without Dehydration	N	Diarrhea NOS	Diarrhoea (excl infective)	Gastrointestinal motility and defaecation conditions	Gastrointestinal disorders
AE	Y	04	Febrile convulsion	7	Central-peripheral nervous system disorders	N	simple febrile seizure ec acute respiratory tract infection	Y	Febrile seizure	Seizures and seizure disorders NEC	Seizures (incl subtypes)	Nervous system disorders
AE	Y	02	Pyrexia	10	Unspecified pyrexia	N	Fever	N	Fever	Febrile disorders	Body temperature conditions	General disorders and administration site conditions
AE	Y	03	Irritability	13	Other disorders	N	Irritable/unsettled	N	Irritable	General signs and symptoms NEC	General system disorders NEC	General disorders and administration site conditions
AE	Y	04	Miliaria	3	Skin disorders	N	miliaria	N	Miliaria	Apocrine and eccrine gland disorders	Skin appendage conditions	Skin and subcutaneous tissue disorders
AE	Y	01	Pyrexia	10	Unspecified pyrexia	N	Fever	N	Fever	Febrile disorders	Body temperature conditions	General disorders and administration site conditions
AE	Y	05	Vomiting	2	Gastrointestinal disorders	N	Vomiting	N	Vomiting	Nausea and vomiting symptoms	Gastrointestinal signs and symptoms	Gastrointestinal disorders
AE	Y	02	Dermatitis	3	Skin disorders	Y	dermatitis	N	Dermatitis NOS	Dermatitis and eczema	Epidermal and dermal conditions	Skin and subcutaneous tissue disorders
AE	Y	01	Pyrexia	10	Unspecified pyrexia	N	Fever	N	Fever	Febrile disorders	Body temperature conditions	General disorders and administration site conditions
AE	Y	04	Diarrhoea	2	Gastrointestinal disorders	N	acute watery diarrhea with some dehydration	Y	Watery diarrhea	Diarrhoea (excl infective)	Gastrointestinal motility and defaecation conditions	Gastrointestinal disorders
AE	Y	03	Irritability	13	Other disorders	N	Irritable/unsettled	N	Irritable	General signs and symptoms NEC	General system disorders NEC	General disorders and administration site conditions
AE	Y	01	Phimosis	6	Genitourinary system disorders	N	phimosis physiological	N	Phimosis	Male reproductive tract disorders congenital	Reproductive tract and breast disorders congenital	Congenital, familial and genetic disorders
AE	Y	02	Pyrexia	10	Unspecified pyrexia	N	Fever	N	Fever	Febrile disorders	Body temperature conditions	General disorders and administration site conditions
AE	Y	02	Pyrexia	10	Unspecified pyrexia	N	Fever	N	Fever	Febrile disorders	Body temperature conditions	General disorders and administration site conditions
AE	Y	01	Upper respiratory tract infection	1	Respiratory system disorders	N	upper respiratory tract infection	N	Upper respiratory tract infection	Upper respiratory tract infections	Infections - pathogen unspecified	Infections and infestations
AE	Y	05	Decreased activity	13	Other disorders	N	Reduced activity	N	Decreased activity	Asthenic conditions	General system disorders NEC	General disorders and administration site conditions
AE	Y	04	Hypophagia	13	Other disorders	N	Reduced intake	N	Oral intake reduced	Appetite disorders	Appetite and general nutritional disorders	Metabolism and nutrition disorders
AE	Y	01	Irritability	13	Other disorders	N	Irritable/unsettled	N	Irritable	General signs and symptoms NEC	General system disorders NEC	General disorders and administration site conditions
AE	Y	02	Irritability	13	Other disorders	N	Irritable/unsettled	N	Irritable	General signs and symptoms NEC	General system disorders NEC	General disorders and administration site conditions
AE	Y	03	Irritability	13	Other disorders	N	Irritable/unsettled	N	Irritable	General signs and symptoms NEC	General system disorders NEC	General disorders and administration site conditions
AE	Y	06	Irritability	13	Other disorders	N	Irritable/unsettled	N	Irritable	General signs and symptoms NEC	General system disorders NEC	General disorders and administration site conditions
AE	Y	08	Congenital megacolon	2	Gastrointestinal disorders	N	Congenital Megacolon	Y	Congenital megacolon	Intestinal disorders congenital	Gastrointestinal tract disorders congenital	Congenital, familial and genetic disorders
AE	Y	03	Decreased activity	13	Other disorders	N	Reduced activity	N	Decreased activity	Asthenic conditions	General system disorders NEC	General disorders and administration site conditions
AE	Y	07	Decreased activity	13	Other disorders	N	Reduced activity	N	Decreased activity	Asthenic conditions	General system disorders NEC	General disorders and administration site conditions
AE	Y	01	Irritability	13	Other disorders	N	Irritable/unsettled	N	Irritable	General signs and symptoms NEC	General system disorders NEC	General disorders and administration site conditions
AE	Y	04	Irritability	13	Other disorders	N	Irritable/unsettled	N	Irritable	General signs and symptoms NEC	General system disorders NEC	General disorders and administration site conditions
AE	Y	06	Irritability	13	Other disorders	N	Irritable/unsettled	N	Irritable	General signs and symptoms NEC	General system disorders NEC	General disorders and administration site conditions
AE	Y	02	Pyrexia	10	Unspecified pyrexia	N	Fever	N	Fever	Febrile disorders	Body temperature conditions	General disorders and administration site conditions
AE	Y	05	Pyrexia	10	Unspecified pyrexia	N	Fever	N	Fever	Febrile disorders	Body temperature conditions	General disorders and administration site conditions
AE	Y	01	Diarrhoea	2	Gastrointestinal disorders	N	diarrhea without dehydration	N	Diarrhea NOS	Diarrhoea (excl infective)	Gastrointestinal motility and defaecation conditions	Gastrointestinal disorders
AE	Y	02	Diarrhoea	2	Gastrointestinal disorders	N	Diarrhea Without Dehydration	N	Diarrhea NOS	Diarrhoea (excl infective)	Gastrointestinal motility and defaecation conditions	Gastrointestinal disorders
AE	Y	01	Irritability	13	Other disorders	N	Irritable/unsettled	N	Irritable	General signs and symptoms NEC	General system disorders NEC	General disorders and administration site conditions
AE	Y	01	Upper respiratory tract infection	1	Respiratory system disorders	Y	upper respiratory tract infection	N	Upper respiratory tract infection	Upper respiratory tract infections	Infections - pathogen unspecified	Infections and infestations
AE	Y	03	Diarrhoea	2	Gastrointestinal disorders	N	Acute Watery Diarrhea With Severe Dehydration	Y	Watery diarrhea	Diarrhoea (excl infective)	Gastrointestinal motility and defaecation conditions	Gastrointestinal disorders
AE	Y	01	Pyrexia	10	Unspecified pyrexia	N	Fever	N	Fever	Febrile disorders	Body temperature conditions	General disorders and administration site conditions
AE	Y	02	Gastroenteritis	2	Gastrointestinal disorders	Y	Moderate Gastroenteritis With Febrile Vomiting	N	Gastroenteritis NOS	Gastric and gastroenteric infections	Gastrointestinal infections	Gastrointestinal disorders
AE	Y	04	Upper respiratory tract infection	1	Respiratory system disorders	Y	upper respiratory tract infection	N	Upper respiratory tract infection	Upper respiratory tract infections	Infections - pathogen unspecified	Infections and infestations
AE	Y	02	Irritability	13	Other disorders	N	Irritable/unsettled	N	Irritable	General signs and symptoms NEC	General system disorders NEC	General disorders and administration site conditions
AE	Y	01	Pyrexia	10	Unspecified pyrexia	N	Fever	N	Fever	Febrile disorders	Body temperature conditions	General disorders and administration site conditions
AE	Y	04	Diarrhoea	2	Gastrointestinal disorders	N	Diarrhea Without Dehydration	N	Diarrhea NOS	Diarrhoea (excl infective)	Gastrointestinal motility and defaecation conditions	Gastrointestinal disorders
AE	Y	02	Irritability	13	Other disorders	N	Irritable/unsettled	N	Irritable	General signs and symptoms NEC	General system disorders NEC	General disorders and administration site conditions
AE	Y	03	Irritability	13	Other disorders	N	Irritable/unsettled	N	Irritable	General signs and symptoms NEC	General system disorders NEC	General disorders and administration site conditions
AE	Y	01	Vomiting	2	Gastrointestinal disorders	N	Vomiting	N	Vomiting	Nausea and vomiting symptoms	Gastrointestinal signs and symptoms	Gastrointestinal disorders
AE	Y	02	Nasopharyngitis	1	Respiratory system disorders	N	common cold	N	Common cold	Upper respiratory tract infections	Infections - pathogen unspecified	Infections and infestations
AE	Y	01	Subdural hygroma	7	Central-peripheral nervous system disorders	Y	subdural hygroma	Y	Subdural hygroma	Structural brain disorders NEC	Structural brain disorders	Nervous system disorders
AE	Y	02	Irritability	13	Other disorders	N	Irritable/unsettled	N	Irritable	General signs and symptoms NEC	General system disorders NEC	General disorders and administration site conditions
AE	Y	01	Diarrhoea	2	Gastrointestinal disorders	Y	diarrhea without dehydration	N	Diarrhea NOS	Diarrhoea (excl infective)	Gastrointestinal motility and defaecation conditions	Gastrointestinal disorders
AE	Y	02	Constipation	2	Gastrointestinal disorders	N	Constipation	N	Constipation	Gastrointestinal atonic and hypomotility disorders NEC	Gastrointestinal motility and defaecation conditions	Gastrointestinal disorders
AE	Y	05	Decreased activity	13	Other disorders	N	Reduced activity	N	Decreased activity	Asthenic conditions	General system disorders NEC	General disorders and administration site conditions
AE	Y	10	Diarrhoea	2	Gastrointestinal disorders	N	Acute Diarrhea Without Dehydration	N	Acute diarrhea	Diarrhoea (excl infective)	Gastrointestinal motility and defaecation conditions	Gastrointestinal disorders
AE	Y	03	Hypophagia	13	Other disorders	N	Reduced intake	N	Oral intake reduced	Appetite disorders	Appetite and general nutritional disorders	Metabolism and nutrition disorders
AE	Y	06	Hypophagia	13	Other disorders	N	Reduced intake	N	Oral intake reduced	Appetite disorders	Appetite and general nutritional disorders	Metabolism and nutrition disorders
AE	Y	08	Hypophagia	13	Other disorders	N	Reduced intake	N	Oral intake reduced	Appetite disorders	Appetite and general nutritional disorders	Metabolism and nutrition disorders
AE	Y	04	Irritability	13	Other disorders	N	Irritable/unsettled	N	Irritable	General signs and symptoms NEC	General system disorders NEC	General disorders and administration site conditions
AE	Y	07	Irritability	13	Other disorders	N	Irritable/unsettled	N	Irritable	General signs and symptoms NEC	General system disorders NEC	General disorders and administration site conditions
AE	Y	09	Irritability	13	Other disorders	N	Irritable/unsettled	N	Irritable	General signs and symptoms NEC	General system disorders NEC	General disorders and administration site conditions
AE	Y	01	Pyrexia	10	Unspecified pyrexia	N	Fever	N	Fever	Febrile disorders	Body temperature conditions	General disorders and administration site conditions
AE	Y	01	Decreased activity	13	Other disorders	N	Reduced activity	N	Decreased activity	Asthenic conditions	General system disorders NEC	General disorders and administration site conditions
AE	Y	02	Irritability	13	Other disorders	N	Irritable/unsettled	N	Irritable	General signs and symptoms NEC	General system disorders NEC	General disorders and administration site conditions
AE	Y	03	Dermatitis	3	Skin disorders	Y	dermatitis	N	Dermatitis NOS	Dermatitis and eczema	Epidermal and dermal conditions	Skin and subcutaneous tissue disorders
AE	Y	04	Upper respiratory tract infection	1	Respiratory system disorders	Y	upper respiratory tract infection	N	Upper respiratory tract infection	Upper respiratory tract infections	Infections - pathogen unspecified	Infections and infestations
AE	Y	01	Pyrexia	10	Unspecified pyrexia	N	Fever	N	Fever	Febrile disorders	Body temperature conditions	General disorders and administration site conditions
AE	Y	01	Dermatitis	3	Skin disorders	N	dermatitis	N	Dermatitis NOS	Dermatitis and eczema	Epidermal and dermal conditions	Skin and subcutaneous tissue disorders
AE	Y	02	Nasopharyngitis	1	Respiratory system disorders	N	common cold	N	Common cold	Upper respiratory tract infections	Infections - pathogen unspecified	Infections and infestations
AE	Y	01	Decreased activity	13	Other disorders	N	Reduced activity	N	Decreased activity	Asthenic conditions	General system disorders NEC	General disorders and administration site conditions
AE	Y	02	Decreased activity	13	Other disorders	N	Reduced activity	N	Decreased activity	Asthenic conditions	General system disorders NEC	General disorders and administration site conditions
AE	Y	08	Decreased activity	13	Other disorders	N	Reduced activity	N	Decreased activity	Asthenic conditions	General system disorders NEC	General disorders and administration site conditions
AE	Y	09	Decreased activity	13	Other disorders	N	Reduced activity	N	Decreased activity	Asthenic conditions	General system disorders NEC	General disorders and administration site conditions
AE	Y	06	Hypophagia	13	Other disorders	N	Reduced intake	N	Oral intake reduced	Appetite disorders	Appetite and general nutritional disorders	Metabolism and nutrition disorders
AE	Y	07	Hypophagia	13	Other disorders	N	Reduced intake	N	Oral intake reduced	Appetite disorders	Appetite and general nutritional disorders	Metabolism and nutrition disorders
AE	Y	03	Irritability	13	Other disorders	N	Irritable/unsettled	N	Irritable	General signs and symptoms NEC	General system disorders NEC	General disorders and administration site conditions
AE	Y	04	Irritability	13	Other disorders	N	Irritable/unsettled	N	Irritable	General signs and symptoms NEC	General system disorders NEC	General disorders and administration site conditions
AE	Y	05	Irritability	13	Other disorders	N	Irritable/unsettled	N	Irritable	General signs and symptoms NEC	General system disorders NEC	General disorders and administration site conditions
AE	Y	10	Irritability	13	Other disorders	N	Irritable/unsettled	N	Irritable	General signs and symptoms NEC	General system disorders NEC	General disorders and administration site conditions
AE	Y	11	Irritability	13	Other disorders	N	Irritable/unsettled	N	Irritable	General signs and symptoms NEC	General system disorders NEC	General disorders and administration site conditions
AE	Y	12	Upper respiratory tract infection	1	Respiratory system disorders	N	upper respiratory tract infection	N	Upper respiratory tract infection	Upper respiratory tract infections	Infections - pathogen unspecified	Infections and infestations
AE	Y	01	Pyrexia	10	Unspecified pyrexia	N	Fever	N	Fever	Febrile disorders	Body temperature conditions	General disorders and administration site conditions
AE	Y	01	Hypophagia	13	Other disorders	N	Reduced intake	N	Oral intake reduced	Appetite disorders	Appetite and general nutritional disorders	Metabolism and nutrition disorders
AE	Y	04	Decreased activity	13	Other disorders	N	Reduced activity	N	Decreased activity	Asthenic conditions	General system disorders NEC	General disorders and administration site conditions
AE	Y	08	Dengue fever	11	Other viral infections	N	Febrile In Observation dd Dengue Hemorrhagic Fever dd Acute Respiratory Tract Infection	Y	Dengue hemorrhagic fever	Flaviviral infections	Viral infectious disorders	Infections and infestations
AE	Y	07	Diarrhoea	2	Gastrointestinal disorders	N	Acute Watery Diarrhea With Some Dehydration	Y	Watery diarrhea	Diarrhoea (excl infective)	Gastrointestinal motility and defaecation conditions	Gastrointestinal disorders
AE	Y	05	Irritability	13	Other disorders	N	Irritable/unsettled	N	Irritable	General signs and symptoms NEC	General system disorders NEC	General disorders and administration site conditions
AE	Y	03	Pyrexia	10	Unspecified pyrexia	N	Fever	N	Fever	Febrile disorders	Body temperature conditions	General disorders and administration site conditions
AE	Y	06	Pyrexia	10	Unspecified pyrexia	N	Fever	N	Fever	Febrile disorders	Body temperature conditions	General disorders and administration site conditions
AE	Y	01	Rhinitis	1	Respiratory system disorders	N	rhinitis	N	Rhinitis NOS	Upper respiratory tract infections NEC	Respiratory tract infections	Respiratory, thoracic and mediastinal disorders
AE	Y	02	Upper respiratory tract infection	1	Respiratory system disorders	Y	upper respiratory tract infection	N	Upper respiratory tract infection	Upper respiratory tract infections	Infections - pathogen unspecified	Infections and infestations
AE	Y	02	Irritability	13	Other disorders	N	Irritable/unsettled	N	Irritable	General signs and symptoms NEC	General system disorders NEC	General disorders and administration site conditions
AE	Y	01	Dermatitis infected	3	Skin disorders	Y	allergic contact dermatitis with infection	N	Dermatitis infected	Skin structures and soft tissue infections	Infections - pathogen unspecified	Infections and infestations
AE	Y	03	Nasopharyngitis	1	Respiratory system disorders	N	Rhynopharingitis Acute	N	Rhinopharyngitis	Upper respiratory tract infections	Infections - pathogen unspecified	Infections and infestations
AE	Y	01	Pyrexia	10	Unspecified pyrexia	N	Fever	N	Fever	Febrile disorders	Body temperature conditions	General disorders and administration site conditions
AE	Y	02	Pyrexia	10	Unspecified pyrexia	N	Fever	N	Fever	Febrile disorders	Body temperature conditions	General disorders and administration site conditions
AE	Y	01	Pyrexia	10	Unspecified pyrexia	N	Fever	N	Fever	Febrile disorders	Body temperature conditions	General disorders and administration site conditions
AE	Y	02	Pyrexia	10	Unspecified pyrexia	N	Fever	N	Fever	Febrile disorders	Body temperature conditions	General disorders and administration site conditions
AE	Y	01	Hypophagia	13	Other disorders	N	Reduced intake	N	Oral intake reduced	Appetite disorders	Appetite and general nutritional disorders	Metabolism and nutrition disorders
AE	Y	03	Irritability	13	Other disorders	N	Irritable/unsettled	N	Irritable	General signs and symptoms NEC	General system disorders NEC	General disorders and administration site conditions
AE	Y	01	Nasopharyngitis	1	Respiratory system disorders	N	rhinopharyngitis acute	N	Rhinopharyngitis	Upper respiratory tract infections	Infections - pathogen unspecified	Infections and infestations
AE	Y	02	Pyrexia	10	Unspecified pyrexia	N	Fever	N	Fever	Febrile disorders	Body temperature conditions	General disorders and administration site conditions
AE	Y	01	Pyrexia	10	Unspecified pyrexia	N	Fever	N	Fever	Febrile disorders	Body temperature conditions	General disorders and administration site conditions
AE	Y	02	Pyrexia	10	Unspecified pyrexia	N	Fever	N	Fever	Febrile disorders	Body temperature conditions	General disorders and administration site conditions
AE	Y	03	Pyrexia	10	Unspecified pyrexia	N	Fever	N	Fever	Febrile disorders	Body temperature conditions	General disorders and administration site conditions
AE	Y	04	Upper respiratory tract infection	1	Respiratory system disorders	Y	upper respiratory tract infections	N	Upper respiratory tract infection	Upper respiratory tract infections	Infections - pathogen unspecified	Infections and infestations
AE	Y	03	Candida infection	12	Other infections disease	N	candidiasis	N	Candidiasis NOS	Candida infections	Fungal infectious disorders	Infections and infestations
AE	Y	04	Dengue fever	11	Other viral infections	N	Suspect Dengue Fever	Y	Dengue fever	Flaviviral infections	Viral infectious disorders	Infections and infestations
AE	Y	02	Irritability	13	Other disorders	N	Irritable/unsettled	N	Irritable	General signs and symptoms NEC	General system disorders NEC	General disorders and administration site conditions
AE	Y	01	Pyrexia	10	Unspecified pyrexia	N	Fever	N	Fever	Febrile disorders	Body temperature conditions	General disorders and administration site conditions
AE	Y	05	Pyrexia	10	Unspecified pyrexia	N	Febris	N	Fever	Febrile disorders	Body temperature conditions	General disorders and administration site conditions
AE	Y	01	Pyrexia	10	Unspecified pyrexia	N	Fever	N	Fever	Febrile disorders	Body temperature conditions	General disorders and administration site conditions
AE	Y	03	Pyrexia	10	Unspecified pyrexia	N	Fever	Y	Fever	Febrile disorders	Body temperature conditions	General disorders and administration site conditions
AE	Y	02	Respiratory tract infection	1	Respiratory system disorders	N	Acute Respiratory Infection	N	Acute respiratory tract infection	Infections NEC	Infections - pathogen unspecified	Infections and infestations
AE	Y	01	Pyrexia	10	Unspecified pyrexia	N	Fever	N	Fever	Febrile disorders	Body temperature conditions	General disorders and administration site conditions
AE	Y	02	Pyrexia	10	Unspecified pyrexia	N	Fever	N	Fever	Febrile disorders	Body temperature conditions	General disorders and administration site conditions
AE	Y	02	Candida infection	12	Other infections disease	N	candidiasis	N	Candidiasis NOS	Candida infections	Fungal infectious disorders	Infections and infestations
AE	Y	04	Diarrhoea	2	Gastrointestinal disorders	N	diarrhea without dehydration	N	Diarrhea NOS	Diarrhoea (excl infective)	Gastrointestinal motility and defaecation conditions	Gastrointestinal disorders
AE	Y	01	Upper respiratory tract infection	1	Respiratory system disorders	Y	upper respiratory tract infection	N	Upper respiratory tract infection	Upper respiratory tract infections	Infections - pathogen unspecified	Infections and infestations
AE	Y	03	Upper respiratory tract infection	1	Respiratory system disorders	Y	upper respiratory tract infection	N	Upper respiratory tract infection	Upper respiratory tract infections	Infections - pathogen unspecified	Infections and infestations
AE	Y	03	Pyrexia	10	Unspecified pyrexia	N	Fever	N	Fever	Febrile disorders	Body temperature conditions	General disorders and administration site conditions
AE	Y	01	Dermatitis infected	3	Skin disorders	Y	allergic contact dermatitis with infection	N	Dermatitis infected	Skin structures and soft tissue infections	Infections - pathogen unspecified	Infections and infestations
AE	Y	02	Upper respiratory tract infection	1	Respiratory system disorders	Y	upper respiratory tract infection	N	Upper respiratory tract infection	Upper respiratory tract infections	Infections - pathogen unspecified	Infections and infestations
AE	Y	03	Diarrhoea	2	Gastrointestinal disorders	N	Diarrhea Without Dehydration	N	Diarrhea NOS	Diarrhoea (excl infective)	Gastrointestinal motility and defaecation conditions	Gastrointestinal disorders
AE	Y	02	Upper respiratory tract infection	1	Respiratory system disorders	N	upper respiratory tract infection	N	Upper respiratory tract infection	Upper respiratory tract infections	Infections - pathogen unspecified	Infections and infestations
AE	Y	01	Diarrhoea	2	Gastrointestinal disorders	Y	acute watery diarrhea with some dehydration	Y	Watery diarrhea	Diarrhoea (excl infective)	Gastrointestinal motility and defaecation conditions	Gastrointestinal disorders
AE	Y	01	Constipation	2	Gastrointestinal disorders	N	constipation	N	Constipation	Gastrointestinal atonic and hypomotility disorders NEC	Gastrointestinal motility and defaecation conditions	Gastrointestinal disorders
AE	Y	04	Diarrhoea	2	Gastrointestinal disorders	N	diarrhea without dehydration	N	Diarrhea NOS	Diarrhoea (excl infective)	Gastrointestinal motility and defaecation conditions	Gastrointestinal disorders
AE	Y	03	Upper respiratory tract infection	1	Respiratory system disorders	N	upper respiratory tract infection	N	Upper respiratory tract infection	Upper respiratory tract infections	Infections - pathogen unspecified	Infections and infestations
AE	Y	04	Irritability	13	Other disorders	N	Irritable/unsettled	N	Irritable	General signs and symptoms NEC	General system disorders NEC	General disorders and administration site conditions
AE	Y	03	Pyrexia	10	Unspecified pyrexia	N	Fever	N	Fever	Febrile disorders	Body temperature conditions	General disorders and administration site conditions
AE	Y	01	Dermatitis	3	Skin disorders	Y	acrodermatitis	N	Acrodermatitis	Dermatitis and eczema	Epidermal and dermal conditions	Skin and subcutaneous tissue disorders
AE	Y	03	Decreased activity	13	Other disorders	N	Reduced activity	N	Decreased activity	Asthenic conditions	General system disorders NEC	General disorders and administration site conditions
AE	Y	07	Diarrhoea	2	Gastrointestinal disorders	N	diarrhea without dehydration	N	Diarrhea NOS	Diarrhoea (excl infective)	Gastrointestinal motility and defaecation conditions	Gastrointestinal disorders
AE	Y	05	Irritability	13	Other disorders	N	Irritable/unsettled	N	Irritable	General signs and symptoms NEC	General system disorders NEC	General disorders and administration site conditions
AE	Y	01	Miliaria	3	Skin disorders	N	miliaria	N	Miliaria	Apocrine and eccrine gland disorders	Skin appendage conditions	Skin and subcutaneous tissue disorders
AE	Y	02	Upper respiratory tract infection	1	Respiratory system disorders	N	upper respiratory tract infection	N	Upper respiratory tract infection	Upper respiratory tract infections	Infections - pathogen unspecified	Infections and infestations
AE	Y	04	Upper respiratory tract infection	1	Respiratory system disorders	N	upper respiratory tract infection	N	Upper respiratory tract infection	Upper respiratory tract infections	Infections - pathogen unspecified	Infections and infestations
AE	Y	06	Vomiting	2	Gastrointestinal disorders	N	Vomiting	N	Vomiting	Nausea and vomiting symptoms	Gastrointestinal signs and symptoms	Gastrointestinal disorders
AE	Y	02	Pyrexia	10	Unspecified pyrexia	Y	febrile	N	Fever	Febrile disorders	Body temperature conditions	General disorders and administration site conditions
AE	Y	01	Upper respiratory tract infection	1	Respiratory system disorders	Y	upper respiratory tract infection	N	Upper respiratory tract infection	Upper respiratory tract infections	Infections - pathogen unspecified	Infections and infestations
AE	Y	01	Irritability	13	Other disorders	N	Irritable/unsettled	N	Irritable	General signs and symptoms NEC	General system disorders NEC	General disorders and administration site conditions
AE	Y	02	Irritability	13	Other disorders	N	Irritable/unsettled	N	Irritable	General signs and symptoms NEC	General system disorders NEC	General disorders and administration site conditions
AE	Y	02	Pyrexia	10	Unspecified pyrexia	N	Fever	N	Fever	Febrile disorders	Body temperature conditions	General disorders and administration site conditions
AE	Y	01	Conjunctivitis	4	Ocular disorders	Y	conjunctivitis	N	Conjunctivitis NOS	Conjunctival infections, irritations and inflammations	Ocular infections, irritations and inflammations	Eye disorders
AE	Y	01	Abdominal distension	2	Gastrointestinal disorders	N	baby bloating	N	Bloating NOS	Flatulence, bloating and distension	Gastrointestinal signs and symptoms	Gastrointestinal disorders
AE	Y	03	Abdominal distension	2	Gastrointestinal disorders	N	baby bloating	N	Bloating NOS	Flatulence, bloating and distension	Gastrointestinal signs and symptoms	Gastrointestinal disorders
AE	Y	04	Constipation	2	Gastrointestinal disorders	N	constipation	N	Constipation	Gastrointestinal atonic and hypomotility disorders NEC	Gastrointestinal motility and defaecation conditions	Gastrointestinal disorders
AE	Y	09	Dengue fever	11	Other viral infections	N	dengue fever	Y	Dengue fever	Flaviviral infections	Viral infectious disorders	Infections and infestations
AE	Y	05	Diarrhoea	2	Gastrointestinal disorders	N	Diarrhea (>= 3 loose stools in a 24 hour period)	N	Diarrhea NOS	Diarrhoea (excl infective)	Gastrointestinal motility and defaecation conditions	Gastrointestinal disorders
AE	Y	06	Diarrhoea	2	Gastrointestinal disorders	N	Diarrhea (>= 3 loose stools in a 24 hour period)	N	Diarrhea NOS	Diarrhoea (excl infective)	Gastrointestinal motility and defaecation conditions	Gastrointestinal disorders
AE	Y	08	Diarrhoea	2	Gastrointestinal disorders	N	Diarrhea (>= 3 loose stools in a 24 hour period)	N	Diarrhea NOS	Diarrhoea (excl infective)	Gastrointestinal motility and defaecation conditions	Gastrointestinal disorders
AE	Y	02	Miliaria	3	Skin disorders	N	miliaria	N	Miliaria	Apocrine and eccrine gland disorders	Skin appendage conditions	Skin and subcutaneous tissue disorders
AE	Y	07	Upper respiratory tract infection	1	Respiratory system disorders	N	upper respiratory tract infection	Y	Upper respiratory tract infection	Upper respiratory tract infections	Infections - pathogen unspecified	Infections and infestations
AE	Y	03	Diarrhoea	2	Gastrointestinal disorders	N	Diarrhea (>= 3 loose stools in a 24 hour period)	N	Diarrhea NOS	Diarrhoea (excl infective)	Gastrointestinal motility and defaecation conditions	Gastrointestinal disorders
AE	Y	04	Diarrhoea	2	Gastrointestinal disorders	N	Diarrhea (>= 3 loose stools in a 24 hour period)	N	Diarrhea NOS	Diarrhoea (excl infective)	Gastrointestinal motility and defaecation conditions	Gastrointestinal disorders
AE	Y	05	Diarrhoea	2	Gastrointestinal disorders	N	Diarrhea (>= 3 loose stools in a 24 hour period)	N	Diarrhea NOS	Diarrhoea (excl infective)	Gastrointestinal motility and defaecation conditions	Gastrointestinal disorders
AE	Y	02	Pyrexia	10	Unspecified pyrexia	N	fever post immunization	N	Fever	Febrile disorders	Body temperature conditions	General disorders and administration site conditions
AE	Y	01	Upper respiratory tract infection	1	Respiratory system disorders	N	upper respiratory tract infections	N	Upper respiratory tract infection	Upper respiratory tract infections	Infections - pathogen unspecified	Infections and infestations
AE	Y	01	Miliaria	3	Skin disorders	N	miliaria	N	Miliaria	Apocrine and eccrine gland disorders	Skin appendage conditions	Skin and subcutaneous tissue disorders
AE	Y	03	Pyrexia	10	Unspecified pyrexia	N	Fever	N	Fever	Febrile disorders	Body temperature conditions	General disorders and administration site conditions
AE	Y	05	Respiratory tract infection	1	Respiratory system disorders	N	respiratory infections	N	Respiratory infection	Infections NEC	Infections - pathogen unspecified	Infections and infestations
AE	Y	02	Rhinitis allergic	1	Respiratory system disorders	N	allergic rhinitis	N	Rhinitis allergic NOS	Nasal congestion and inflammations	Upper respiratory tract disorders (excl infections)	Respiratory, thoracic and mediastinal disorders
AE	Y	04	Upper respiratory tract infection	1	Respiratory system disorders	N	upper respiratory tract infection	N	Upper respiratory tract infection	Upper respiratory tract infections	Infections - pathogen unspecified	Infections and infestations
AE	Y	01	Constipation	2	Gastrointestinal disorders	N	constipation	Y	Constipation	Gastrointestinal atonic and hypomotility disorders NEC	Gastrointestinal motility and defaecation conditions	Gastrointestinal disorders
AE	Y	05	Decreased activity	13	Other disorders	N	Reduced activity	N	Decreased activity	Asthenic conditions	General system disorders NEC	General disorders and administration site conditions
AE	Y	02	Diarrhoea	2	Gastrointestinal disorders	N	Loose stool (< 3 in a 24 hour period)	N	Loose stools	Diarrhoea (excl infective)	Gastrointestinal motility and defaecation conditions	Gastrointestinal disorders
AE	Y	03	Diarrhoea	2	Gastrointestinal disorders	N	diarrhea without dehydration	N	Diarrhea NOS	Diarrhoea (excl infective)	Gastrointestinal motility and defaecation conditions	Gastrointestinal disorders
AE	Y	06	Irritability	13	Other disorders	N	Irritable/unsettled	N	Irritable	General signs and symptoms NEC	General system disorders NEC	General disorders and administration site conditions
AE	Y	04	Dermatitis	3	Skin disorders	N	dermatitis	N	Dermatitis NOS	Dermatitis and eczema	Epidermal and dermal conditions	Skin and subcutaneous tissue disorders
AE	Y	08	Diarrhoea	2	Gastrointestinal disorders	N	Diarrhea (>= 3 loose stools in a 24 hour period)	N	Diarrhea NOS	Diarrhoea (excl infective)	Gastrointestinal motility and defaecation conditions	Gastrointestinal disorders
AE	Y	01	Miliaria	3	Skin disorders	N	miliaria	N	Miliaria	Apocrine and eccrine gland disorders	Skin appendage conditions	Skin and subcutaneous tissue disorders
AE	Y	05	Miliaria	3	Skin disorders	N	miliaria	N	Miliaria	Apocrine and eccrine gland disorders	Skin appendage conditions	Skin and subcutaneous tissue disorders
AE	Y	03	Pyrexia	10	Unspecified pyrexia	N	Fever	N	Fever	Febrile disorders	Body temperature conditions	General disorders and administration site conditions
AE	Y	07	Pyrexia	10	Unspecified pyrexia	N	Fever	N	Fever	Febrile disorders	Body temperature conditions	General disorders and administration site conditions
AE	Y	02	Rhinitis allergic	1	Respiratory system disorders	N	allergic rhinitis	N	Rhinitis allergic NOS	Nasal congestion and inflammations	Upper respiratory tract disorders (excl infections)	Respiratory, thoracic and mediastinal disorders
AE	Y	06	Diarrhoea	2	Gastrointestinal disorders	Y	Diarrhea (>= 3 loose stools in a 24 hour period)	N	Diarrhea NOS	Diarrhoea (excl infective)	Gastrointestinal motility and defaecation conditions	Gastrointestinal disorders
AE	Y	05	Abdominal distension	2	Gastrointestinal disorders	N	bloating	N	Bloating NOS	Flatulence, bloating and distension	Gastrointestinal signs and symptoms	Gastrointestinal disorders
AE	Y	02	Constipation	2	Gastrointestinal disorders	N	constipation	N	Constipation	Gastrointestinal atonic and hypomotility disorders NEC	Gastrointestinal motility and defaecation conditions	Gastrointestinal disorders
AE	Y	03	Pyrexia	10	Unspecified pyrexia	N	Fever	N	Fever	Febrile disorders	Body temperature conditions	General disorders and administration site conditions
AE	Y	06	Stomatitis	2	Gastrointestinal disorders	N	stomatitis	N	Stomatitis	Stomatitis and ulceration	Oral soft tissue conditions	Gastrointestinal disorders
AE	Y	01	Respiratory tract infection	1	Respiratory system disorders	Y	respiratory infections	N	Respiratory infection	Infections NEC	Infections - pathogen unspecified	Infections and infestations
AE	Y	04	Respiratory tract infection	1	Respiratory system disorders	Y	respiratory infections	N	Respiratory infection	Infections NEC	Infections - pathogen unspecified	Infections and infestations
AE	Y	05	Febrile convulsion	7	Central-peripheral nervous system disorders	N	simple febrile seizure	Y	Febrile seizure	Seizures and seizure disorders NEC	Seizures (incl subtypes)	Nervous system disorders
AE	Y	02	Pyrexia	10	Unspecified pyrexia	N	fever post immunization	N	Fever	Febrile disorders	Body temperature conditions	General disorders and administration site conditions
AE	Y	01	Rhinitis	1	Respiratory system disorders	N	rhinitis	N	Rhinitis NOS	Upper respiratory tract infections NEC	Respiratory tract infections	Respiratory, thoracic and mediastinal disorders
AE	Y	03	Upper respiratory tract infection	1	Respiratory system disorders	N	upper respiratory tract infection	N	Upper respiratory tract infection	Upper respiratory tract infections	Infections - pathogen unspecified	Infections and infestations
AE	Y	04	Vomiting	2	Gastrointestinal disorders	N	Vomiting	N	Vomiting	Nausea and vomiting symptoms	Gastrointestinal signs and symptoms	Gastrointestinal disorders
AE	Y	03	Pyrexia	10	Unspecified pyrexia	N	Fever	N	Fever	Febrile disorders	Body temperature conditions	General disorders and administration site conditions
AE	Y	04	Respiratory tract infection	1	Respiratory system disorders	N	respiratory infections	N	Respiratory infection	Infections NEC	Infections - pathogen unspecified	Infections and infestations
AE	Y	01	Upper respiratory tract infection	1	Respiratory system disorders	N	upper respiratory tract infections	N	Upper respiratory tract infection	Upper respiratory tract infections	Infections - pathogen unspecified	Infections and infestations
AE	Y	05	Diarrhoea	2	Gastrointestinal disorders	Y	Diarrhea (>= 3 loose stools in a 24 hour period)	N	Diarrhea NOS	Diarrhoea (excl infective)	Gastrointestinal motility and defaecation conditions	Gastrointestinal disorders
AE	Y	02	Respiratory tract infection	1	Respiratory system disorders	Y	respiratory infections	N	Respiratory infection	Infections NEC	Infections - pathogen unspecified	Infections and infestations
AE	Y	01	Dermatitis exfoliative	3	Skin disorders	N	erythroderma	N	Erythroderma	Exfoliative conditions	Epidermal and dermal conditions	Skin and subcutaneous tissue disorders
AE	Y	04	Diarrhoea	2	Gastrointestinal disorders	N	Loose stool (< 3 in a 24 hour period)	N	Loose stools	Diarrhoea (excl infective)	Gastrointestinal motility and defaecation conditions	Gastrointestinal disorders
AE	Y	07	Diarrhoea	2	Gastrointestinal disorders	N	diarrhea without dehydration	N	Diarrhea NOS	Diarrhoea (excl infective)	Gastrointestinal motility and defaecation conditions	Gastrointestinal disorders
AE	Y	02	Pyrexia	10	Unspecified pyrexia	N	post-immunization fever	N	Fever	Febrile disorders	Body temperature conditions	General disorders and administration site conditions
AE	Y	05	Pyrexia	10	Unspecified pyrexia	N	post immunization fever	N	Fever	Febrile disorders	Body temperature conditions	General disorders and administration site conditions
AE	Y	03	Vomiting	2	Gastrointestinal disorders	N	Vomiting	N	Vomiting	Nausea and vomiting symptoms	Gastrointestinal signs and symptoms	Gastrointestinal disorders
AE	Y	06	Upper respiratory tract infection	1	Respiratory system disorders	Y	upper respiratory tract infection	N	Upper respiratory tract infection	Upper respiratory tract infections	Infections - pathogen unspecified	Infections and infestations
AE	Y	07	Dengue fever	11	Other viral infections	N	dengue fever	Y	Dengue fever	Flaviviral infections	Viral infectious disorders	Infections and infestations
AE	Y	03	Diarrhoea	2	Gastrointestinal disorders	N	Diarrhea (>= 3 loose stools in a 24 hour period)	N	Diarrhea NOS	Diarrhoea (excl infective)	Gastrointestinal motility and defaecation conditions	Gastrointestinal disorders
AE	Y	01	Pyrexia	10	Unspecified pyrexia	N	fever post immunization	N	Fever	Febrile disorders	Body temperature conditions	General disorders and administration site conditions
AE	Y	05	Rhinitis allergic	1	Respiratory system disorders	N	allergic rhinitis	N	Rhinitis allergic NOS	Nasal congestion and inflammations	Upper respiratory tract disorders (excl infections)	Respiratory, thoracic and mediastinal disorders
AE	Y	02	Rhinitis	1	Respiratory system disorders	N	rhinitis	N	Rhinitis NOS	Upper respiratory tract infections NEC	Respiratory tract infections	Respiratory, thoracic and mediastinal disorders
AE	Y	06	Upper respiratory tract infection	1	Respiratory system disorders	N	upper respiratory tract infection	Y	Upper respiratory tract infection	Upper respiratory tract infections	Infections - pathogen unspecified	Infections and infestations
AE	Y	04	Diarrhoea	2	Gastrointestinal disorders	Y	diarrhea without dehydration	N	Diarrhea NOS	Diarrhoea (excl infective)	Gastrointestinal motility and defaecation conditions	Gastrointestinal disorders
AE	Y	04	Constipation	2	Gastrointestinal disorders	N	constipation	N	Constipation	Gastrointestinal atonic and hypomotility disorders NEC	Gastrointestinal motility and defaecation conditions	Gastrointestinal disorders
AE	Y	05	Diarrhoea	2	Gastrointestinal disorders	N	diarrhea without dehydration	N	Diarrhea NOS	Diarrhoea (excl infective)	Gastrointestinal motility and defaecation conditions	Gastrointestinal disorders
AE	Y	02	Respiratory tract infection	1	Respiratory system disorders	N	respiratory infections	N	Respiratory infection	Infections NEC	Infections - pathogen unspecified	Infections and infestations
AE	Y	03	Respiratory tract infection	1	Respiratory system disorders	N	respiratory infections	N	Respiratory infection	Infections NEC	Infections - pathogen unspecified	Infections and infestations
AE	Y	01	Vomiting	2	Gastrointestinal disorders	N	Vomiting	N	Vomiting	Nausea and vomiting symptoms	Gastrointestinal signs and symptoms	Gastrointestinal disorders
AE	Y	06	Colitis	2	Gastrointestinal disorders	Y	colitis	N	Colitis	Colitis (excl infective)	Gastrointestinal inflammatory conditions	Gastrointestinal disorders
AE	Y	05	Congenital megacolon	2	Gastrointestinal disorders	Y	hirschprung disease	N	Hirschsprung's disease	Intestinal disorders congenital	Gastrointestinal tract disorders congenital	Congenital, familial and genetic disorders
AE	Y	07	Dermatitis diaper	3	Skin disorders	N	diaper rash	N	Diaper rash	Dermatitis and eczema	Epidermal and dermal conditions	Skin and subcutaneous tissue disorders
AE	Y	08	Diarrhoea	2	Gastrointestinal disorders	N	Diarrhea (>= 3 loose stools in a 24 hour period)	N	Diarrhea NOS	Diarrhoea (excl infective)	Gastrointestinal motility and defaecation conditions	Gastrointestinal disorders
AE	Y	01	Pyrexia	10	Unspecified pyrexia	N	post-immunization fever	N	Fever	Febrile disorders	Body temperature conditions	General disorders and administration site conditions
AE	Y	03	Pyrexia	10	Unspecified pyrexia	N	Fever	N	Fever	Febrile disorders	Body temperature conditions	General disorders and administration site conditions
AE	Y	03	Diarrhoea	2	Gastrointestinal disorders	N	Diarrhea (>= 3 loose stools in a 24 hour period)	N	Diarrhea NOS	Diarrhoea (excl infective)	Gastrointestinal motility and defaecation conditions	Gastrointestinal disorders
AE	Y	02	Irritability	13	Other disorders	N	Irritable/unsettled	N	Irritable	General signs and symptoms NEC	General system disorders NEC	General disorders and administration site conditions
AE	Y	04	Irritability	13	Other disorders	N	Irritable/unsettled	N	Irritable	General signs and symptoms NEC	General system disorders NEC	General disorders and administration site conditions
AE	Y	02	Diarrhoea	2	Gastrointestinal disorders	N	acute diarrhea without dehydration	N	Acute diarrhea	Diarrhoea (excl infective)	Gastrointestinal motility and defaecation conditions	Gastrointestinal disorders
AE	Y	03	Diarrhoea	2	Gastrointestinal disorders	N	Diarrhea (>= 3 loose stools in a 24 hour period)	N	Diarrhea NOS	Diarrhoea (excl infective)	Gastrointestinal motility and defaecation conditions	Gastrointestinal disorders
AE	Y	04	Ear infection	5	Ear disorders	N	otitis	N	Otitis	Ear infections	Infections - pathogen unspecified	Infections and infestations
AE	Y	07	Ear infection	5	Ear disorders	N	otitis	N	Otitis	Ear infections	Infections - pathogen unspecified	Infections and infestations
AE	Y	06	Respiratory tract infection	1	Respiratory system disorders	N	respiratory infection	N	Respiratory infection	Infections NEC	Infections - pathogen unspecified	Infections and infestations
AE	Y	05	Rhinitis	1	Respiratory system disorders	N	rhinitis	N	Rhinitis NOS	Upper respiratory tract infections NEC	Respiratory tract infections	Respiratory, thoracic and mediastinal disorders
AE	Y	01	Pyrexia	10	Unspecified pyrexia	Y	Fever	N	Fever	Febrile disorders	Body temperature conditions	General disorders and administration site conditions
AE	Y	09	Irritability	13	Other disorders	N	Irritable/unsettled	N	Irritable	General signs and symptoms NEC	General system disorders NEC	General disorders and administration site conditions
AE	Y	01	Pyrexia	10	Unspecified pyrexia	N	fever post immunization	N	Fever	Febrile disorders	Body temperature conditions	General disorders and administration site conditions
AE	Y	03	Pyrexia	10	Unspecified pyrexia	N	Fever	N	Fever	Febrile disorders	Body temperature conditions	General disorders and administration site conditions
AE	Y	05	Pyrexia	10	Unspecified pyrexia	N	fever post immunization	N	Fever	Febrile disorders	Body temperature conditions	General disorders and administration site conditions
AE	Y	08	Upper respiratory tract infection	1	Respiratory system disorders	N	upper respiratory tract infections	N	Upper respiratory tract infection	Upper respiratory tract infections	Infections - pathogen unspecified	Infections and infestations
AE	Y	02	Vomiting	2	Gastrointestinal disorders	N	Vomiting	N	Vomiting	Nausea and vomiting symptoms	Gastrointestinal signs and symptoms	Gastrointestinal disorders
AE	Y	04	Vomiting	2	Gastrointestinal disorders	N	Vomiting	N	Vomiting	Nausea and vomiting symptoms	Gastrointestinal signs and symptoms	Gastrointestinal disorders
AE	Y	06	Vomiting	2	Gastrointestinal disorders	N	Vomiting	N	Vomiting	Nausea and vomiting symptoms	Gastrointestinal signs and symptoms	Gastrointestinal disorders
AE	Y	07	Vomiting	2	Gastrointestinal disorders	N	Vomiting	N	Vomiting	Nausea and vomiting symptoms	Gastrointestinal signs and symptoms	Gastrointestinal disorders
AE	Y	07	Diarrhoea	2	Gastrointestinal disorders	N	diarrhea	N	Diarrhea NOS	Diarrhoea (excl infective)	Gastrointestinal motility and defaecation conditions	Gastrointestinal disorders
AE	Y	13	Diarrhoea	2	Gastrointestinal disorders	N	acute watery diarrhea without dehydration	N	Watery diarrhea	Diarrhoea (excl infective)	Gastrointestinal motility and defaecation conditions	Gastrointestinal disorders
AE	Y	09	Irritability	13	Other disorders	N	Irritable/unsettled	N	Irritable	General signs and symptoms NEC	General system disorders NEC	General disorders and administration site conditions
AE	Y	12	Irritability	13	Other disorders	N	Irritable/unsettled	N	Irritable	General signs and symptoms NEC	General system disorders NEC	General disorders and administration site conditions
AE	Y	01	Pyrexia	10	Unspecified pyrexia	N	fever post immunization	N	Fever	Febrile disorders	Body temperature conditions	General disorders and administration site conditions
AE	Y	02	Pyrexia	10	Unspecified pyrexia	N	FEVER POST IMMUNIZATION	N	Fever	Febrile disorders	Body temperature conditions	General disorders and administration site conditions
AE	Y	05	Respiratory tract infection	1	Respiratory system disorders	N	respiratory infection	N	Respiratory infection	Infections NEC	Infections - pathogen unspecified	Infections and infestations
AE	Y	11	Respiratory tract infection	1	Respiratory system disorders	N	respiratory infections	N	Respiratory infection	Infections NEC	Infections - pathogen unspecified	Infections and infestations
AE	Y	03	Vomiting	2	Gastrointestinal disorders	N	Vomiting	N	Vomiting	Nausea and vomiting symptoms	Gastrointestinal signs and symptoms	Gastrointestinal disorders
AE	Y	04	Vomiting	2	Gastrointestinal disorders	N	Vomiting	N	Vomiting	Nausea and vomiting symptoms	Gastrointestinal signs and symptoms	Gastrointestinal disorders
AE	Y	08	Vomiting	2	Gastrointestinal disorders	N	Vomiting	N	Vomiting	Nausea and vomiting symptoms	Gastrointestinal signs and symptoms	Gastrointestinal disorders
AE	Y	06	Respiratory tract infection	1	Respiratory system disorders	Y	respiratory infections	N	Respiratory infection	Infections NEC	Infections - pathogen unspecified	Infections and infestations
AE	Y	10	Respiratory tract infection	1	Respiratory system disorders	Y	respiratory infections	N	Respiratory infection	Infections NEC	Infections - pathogen unspecified	Infections and infestations
AE	Y	05	Dermatitis	3	Skin disorders	N	dermatitis	N	Dermatitis NOS	Dermatitis and eczema	Epidermal and dermal conditions	Skin and subcutaneous tissue disorders
AE	Y	08	Irritability	13	Other disorders	N	Irritable/unsettled	N	Irritable	General signs and symptoms NEC	General system disorders NEC	General disorders and administration site conditions
AE	Y	09	Irritability	13	Other disorders	N	Irritable/unsettled	N	Irritable	General signs and symptoms NEC	General system disorders NEC	General disorders and administration site conditions
AE	Y	10	Irritability	13	Other disorders	N	Irritable/unsettled	N	Irritable	General signs and symptoms NEC	General system disorders NEC	General disorders and administration site conditions
AE	Y	02	Pyrexia	10	Unspecified pyrexia	N	fever post immunization	N	Fever	Febrile disorders	Body temperature conditions	General disorders and administration site conditions
AE	Y	04	Pyrexia	10	Unspecified pyrexia	N	Fever	N	Fever	Febrile disorders	Body temperature conditions	General disorders and administration site conditions
AE	Y	06	Rhinitis	1	Respiratory system disorders	N	rhinitis	N	Rhinitis NOS	Upper respiratory tract infections NEC	Respiratory tract infections	Respiratory, thoracic and mediastinal disorders
AE	Y	01	Stomatitis	2	Gastrointestinal disorders	N	stomatitis	N	Stomatitis	Stomatitis and ulceration	Oral soft tissue conditions	Gastrointestinal disorders
AE	Y	03	Upper respiratory tract infection	1	Respiratory system disorders	N	upper respiratory tract infection	N	Upper respiratory tract infection	Upper respiratory tract infections	Infections - pathogen unspecified	Infections and infestations
AE	Y	07	Diarrhoea	2	Gastrointestinal disorders	Y	diarrhea without dehydration	N	Diarrhea NOS	Diarrhoea (excl infective)	Gastrointestinal motility and defaecation conditions	Gastrointestinal disorders
AE	Y	04	Diarrhoea	2	Gastrointestinal disorders	N	diarrhea without dehydration	N	Diarrhea NOS	Diarrhoea (excl infective)	Gastrointestinal motility and defaecation conditions	Gastrointestinal disorders
AE	Y	06	Diarrhoea	2	Gastrointestinal disorders	N	diarrhea without dehydration	N	Diarrhea NOS	Diarrhoea (excl infective)	Gastrointestinal motility and defaecation conditions	Gastrointestinal disorders
AE	Y	05	Irritability	13	Other disorders	N	Irritable/unsettled	N	Irritable	General signs and symptoms NEC	General system disorders NEC	General disorders and administration site conditions
AE	Y	01	Pyrexia	10	Unspecified pyrexia	N	fever post immunization	N	Fever	Febrile disorders	Body temperature conditions	General disorders and administration site conditions
AE	Y	02	Rhinitis	1	Respiratory system disorders	N	rhinitis	N	Rhinitis NOS	Upper respiratory tract infections NEC	Respiratory tract infections	Respiratory, thoracic and mediastinal disorders
AE	Y	03	Upper respiratory tract infection	1	Respiratory system disorders	N	upper respiratory tract infections	N	Upper respiratory tract infection	Upper respiratory tract infections	Infections - pathogen unspecified	Infections and infestations
AE	Y	09	Decreased activity	13	Other disorders	N	Reduced activity	N	Decreased activity	Asthenic conditions	General system disorders NEC	General disorders and administration site conditions
AE	Y	15	Dermatitis diaper	3	Skin disorders	N	diaper rash	N	Diaper rash	Dermatitis and eczema	Epidermal and dermal conditions	Skin and subcutaneous tissue disorders
AE	Y	01	Diarrhoea	2	Gastrointestinal disorders	N	Diarrhea (>= 3 loose stools in a 24 hour period)	N	Diarrhea NOS	Diarrhoea (excl infective)	Gastrointestinal motility and defaecation conditions	Gastrointestinal disorders
AE	Y	06	Diarrhoea	2	Gastrointestinal disorders	N	Diarrhea (>= 3 loose stools in a 24 hour period)	N	Diarrhea NOS	Diarrhoea (excl infective)	Gastrointestinal motility and defaecation conditions	Gastrointestinal disorders
AE	Y	12	Diarrhoea	2	Gastrointestinal disorders	N	Diarrhea (>= 3 loose stools in a 24 hour period)	N	Diarrhea NOS	Diarrhoea (excl infective)	Gastrointestinal motility and defaecation conditions	Gastrointestinal disorders
AE	Y	13	Diarrhoea	2	Gastrointestinal disorders	N	Diarrhea (>= 3 loose stools in a 24 hour period)	N	Diarrhea NOS	Diarrhoea (excl infective)	Gastrointestinal motility and defaecation conditions	Gastrointestinal disorders
AE	Y	14	Diarrhoea	2	Gastrointestinal disorders	N	diarrhea without dehydration	N	Diarrhea NOS	Diarrhoea (excl infective)	Gastrointestinal motility and defaecation conditions	Gastrointestinal disorders
AE	Y	16	Diarrhoea	2	Gastrointestinal disorders	N	Diarrhea (>= 3 loose stools in a 24 hour period)	N	Diarrhea NOS	Diarrhoea (excl infective)	Gastrointestinal motility and defaecation conditions	Gastrointestinal disorders
AE	Y	17	Gastroenteritis	2	Gastrointestinal disorders	N	gastroenteritis without dehydration	N	Gastroenteritis NOS	Gastric and gastroenteric infections	Gastrointestinal infections	Gastrointestinal disorders
AE	Y	10	Irritability	13	Other disorders	N	Irritable/unsettled	N	Irritable	General signs and symptoms NEC	General system disorders NEC	General disorders and administration site conditions
AE	Y	03	Pyrexia	10	Unspecified pyrexia	N	Fever	N	Fever	Febrile disorders	Body temperature conditions	General disorders and administration site conditions
AE	Y	04	Pyrexia	10	Unspecified pyrexia	N	fever post immunization	N	Fever	Febrile disorders	Body temperature conditions	General disorders and administration site conditions
AE	Y	08	Pyrexia	10	Unspecified pyrexia	N	fever post immunization	N	Fever	Febrile disorders	Body temperature conditions	General disorders and administration site conditions
AE	Y	11	Pyrexia	10	Unspecified pyrexia	N	Fever	N	Fever	Febrile disorders	Body temperature conditions	General disorders and administration site conditions
AE	Y	05	Respiratory tract infection	1	Respiratory system disorders	N	respiratory infections	N	Respiratory infection	Infections NEC	Infections - pathogen unspecified	Infections and infestations
AE	Y	07	Rhinitis allergic	1	Respiratory system disorders	N	allergic rhinitis	N	Rhinitis allergic NOS	Nasal congestion and inflammations	Upper respiratory tract disorders (excl infections)	Respiratory, thoracic and mediastinal disorders
AE	Y	02	Marasmus	9	Metabolism and nutrition disorders	Y	severe malnutrition marasmic type	Y	Nutritional marasmus	General nutritional disorders NEC	Appetite and general nutritional disorders	Metabolism and nutrition disorders
AE	Y	05	Irritability	13	Other disorders	N	Irritable/unsettled	N	Irritable	General signs and symptoms NEC	General system disorders NEC	General disorders and administration site conditions
AE	Y	03	Nasopharyngitis	1	Respiratory system disorders	N	acute rhinopharyngitis	N	Rhinopharyngitis	Upper respiratory tract infections	Infections - pathogen unspecified	Infections and infestations
AE	Y	04	Pyrexia	10	Unspecified pyrexia	N	Fever	N	Fever	Febrile disorders	Body temperature conditions	General disorders and administration site conditions
AE	Y	01	Upper respiratory tract infection	1	Respiratory system disorders	N	upper respiratory tract infection	N	Upper respiratory tract infection	Upper respiratory tract infections	Infections - pathogen unspecified	Infections and infestations
AE	Y	02	Diarrhoea	2	Gastrointestinal disorders	Y	Diarrhea (>= 3 loose stools in a 24 hour period)	N	Diarrhea NOS	Diarrhoea (excl infective)	Gastrointestinal motility and defaecation conditions	Gastrointestinal disorders
AE	Y	04	Decreased activity	13	Other disorders	N	Reduced activity	N	Decreased activity	Asthenic conditions	General system disorders NEC	General disorders and administration site conditions
AE	Y	08	Decreased activity	13	Other disorders	N	Reduced activity	N	Decreased activity	Asthenic conditions	General system disorders NEC	General disorders and administration site conditions
AE	Y	05	Irritability	13	Other disorders	N	Irritable/unsettled	N	Irritable	General signs and symptoms NEC	General system disorders NEC	General disorders and administration site conditions
AE	Y	09	Irritability	13	Other disorders	N	Irritable/unsettled	N	Irritable	General signs and symptoms NEC	General system disorders NEC	General disorders and administration site conditions
AE	Y	01	Pyrexia	10	Unspecified pyrexia	N	fever post immunization	N	Fever	Febrile disorders	Body temperature conditions	General disorders and administration site conditions
AE	Y	03	Pyrexia	10	Unspecified pyrexia	N	fever post immunization	N	Fever	Febrile disorders	Body temperature conditions	General disorders and administration site conditions
AE	Y	02	Respiratory tract infection	1	Respiratory system disorders	N	respiratory infections	N	Respiratory infection	Infections NEC	Infections - pathogen unspecified	Infections and infestations
AE	Y	06	Respiratory tract infection	1	Respiratory system disorders	N	respiratory infections	N	Respiratory infection	Infections NEC	Infections - pathogen unspecified	Infections and infestations
AE	Y	07	Respiratory tract infection	1	Respiratory system disorders	N	respiratory infection	N	Respiratory infection	Infections NEC	Infections - pathogen unspecified	Infections and infestations
AE	Y	10	Upper respiratory tract infection	1	Respiratory system disorders	N	upper respiratory tract infection	N	Upper respiratory tract infection	Upper respiratory tract infections	Infections - pathogen unspecified	Infections and infestations
AE	Y	01	Diarrhoea	2	Gastrointestinal disorders	N	Loose stool (< 3 in a 24 hour period)	N	Loose stools	Diarrhoea (excl infective)	Gastrointestinal motility and defaecation conditions	Gastrointestinal disorders
AE	Y	06	Diarrhoea	2	Gastrointestinal disorders	N	diarrhea without dehydration	N	Diarrhea NOS	Diarrhoea (excl infective)	Gastrointestinal motility and defaecation conditions	Gastrointestinal disorders
AE	Y	07	Diarrhoea	2	Gastrointestinal disorders	N	Loose stool (< 3 in a 24 hour period)	N	Loose stools	Diarrhoea (excl infective)	Gastrointestinal motility and defaecation conditions	Gastrointestinal disorders
AE	Y	08	Irritability	13	Other disorders	N	Irritable/unsettled	N	Irritable	General signs and symptoms NEC	General system disorders NEC	General disorders and administration site conditions
AE	Y	09	Respiratory tract infection	1	Respiratory system disorders	N	respiratory infections	N	Respiratory infection	Infections NEC	Infections - pathogen unspecified	Infections and infestations
AE	Y	04	Rhinitis	1	Respiratory system disorders	N	rhinitis	N	Rhinitis NOS	Upper respiratory tract infections NEC	Respiratory tract infections	Respiratory, thoracic and mediastinal disorders
AE	Y	05	Rhinitis	1	Respiratory system disorders	N	rhinitis	N	Rhinitis NOS	Upper respiratory tract infections NEC	Respiratory tract infections	Respiratory, thoracic and mediastinal disorders
AE	Y	02	Vomiting	2	Gastrointestinal disorders	N	Vomiting	N	Vomiting	Nausea and vomiting symptoms	Gastrointestinal signs and symptoms	Gastrointestinal disorders
AE	Y	03	Vomiting	2	Gastrointestinal disorders	N	Vomiting	N	Vomiting	Nausea and vomiting symptoms	Gastrointestinal signs and symptoms	Gastrointestinal disorders
AE	Y	06	Constipation	2	Gastrointestinal disorders	N	constipation	N	Constipation	Gastrointestinal atonic and hypomotility disorders NEC	Gastrointestinal motility and defaecation conditions	Gastrointestinal disorders
AE	Y	03	Hypophagia	13	Other disorders	N	Reduced intake	N	Oral intake reduced	Appetite disorders	Appetite and general nutritional disorders	Metabolism and nutrition disorders
AE	Y	04	Irritability	13	Other disorders	N	Irritable/unsettled	N	Irritable	General signs and symptoms NEC	General system disorders NEC	General disorders and administration site conditions
AE	Y	08	Irritability	13	Other disorders	N	Irritable/unsettled	N	Irritable	General signs and symptoms NEC	General system disorders NEC	General disorders and administration site conditions
AE	Y	11	Irritability	13	Other disorders	N	Irritable/unsettled	N	Irritable	General signs and symptoms NEC	General system disorders NEC	General disorders and administration site conditions
AE	Y	13	Irritability	13	Other disorders	N	Irritable/unsettled	N	Irritable	General signs and symptoms NEC	General system disorders NEC	General disorders and administration site conditions
AE	Y	01	Jaundice	13	Other disorders	N	neonatal jaundice	N	Jaundice	Cholestasis and jaundice	Hepatic and hepatobiliary disorders	Hepatobiliary disorders
AE	Y	02	Pyrexia	10	Unspecified pyrexia	N	fever post immunization	N	Fever	Febrile disorders	Body temperature conditions	General disorders and administration site conditions
AE	Y	05	Pyrexia	10	Unspecified pyrexia	N	fever post immunization	N	Fever	Febrile disorders	Body temperature conditions	General disorders and administration site conditions
AE	Y	07	Pyrexia	10	Unspecified pyrexia	N	fever post immunization	N	Fever	Febrile disorders	Body temperature conditions	General disorders and administration site conditions
AE	Y	12	Pyrexia	10	Unspecified pyrexia	N	Fever	N	Fever	Febrile disorders	Body temperature conditions	General disorders and administration site conditions
AE	Y	09	Rhinitis	1	Respiratory system disorders	N	rhinitis	N	Rhinitis NOS	Upper respiratory tract infections NEC	Respiratory tract infections	Respiratory, thoracic and mediastinal disorders
AE	Y	10	Upper respiratory tract infection	1	Respiratory system disorders	Y	upper respiratory tract infections	N	Upper respiratory tract infection	Upper respiratory tract infections	Infections - pathogen unspecified	Infections and infestations
AE	Y	04	Decreased activity	13	Other disorders	N	Reduced activity	N	Decreased activity	Asthenic conditions	General system disorders NEC	General disorders and administration site conditions
AE	Y	10	Decreased activity	13	Other disorders	N	Reduced activity	N	Decreased activity	Asthenic conditions	General system disorders NEC	General disorders and administration site conditions
AE	Y	03	Diarrhoea	2	Gastrointestinal disorders	N	Diarrhea (>= 3 loose stools in a 24 hour period)	N	Diarrhea NOS	Diarrhoea (excl infective)	Gastrointestinal motility and defaecation conditions	Gastrointestinal disorders
AE	Y	07	Diarrhoea	2	Gastrointestinal disorders	N	Diarrhea (>= 3 loose stools in a 24 hour period)	N	Diarrhea NOS	Diarrhoea (excl infective)	Gastrointestinal motility and defaecation conditions	Gastrointestinal disorders
AE	Y	11	Diarrhoea	2	Gastrointestinal disorders	N	Diarrhea (>= 3 loose stools in a 24 hour period)	N	Diarrhea NOS	Diarrhoea (excl infective)	Gastrointestinal motility and defaecation conditions	Gastrointestinal disorders
AE	Y	12	Haematochezia	2	Gastrointestinal disorders	N	Blood in stool	N	Blood in stool	Non-site specific gastrointestinal haemorrhages	Gastrointestinal haemorrhages NEC	Gastrointestinal disorders
AE	Y	01	Irritability	13	Other disorders	N	Irritable/unsettled	N	Irritable	General signs and symptoms NEC	General system disorders NEC	General disorders and administration site conditions
AE	Y	08	Irritability	13	Other disorders	N	Irritable/unsettled	N	Irritable	General signs and symptoms NEC	General system disorders NEC	General disorders and administration site conditions
AE	Y	02	Rhinitis	1	Respiratory system disorders	N	rhinitis	N	Rhinitis NOS	Upper respiratory tract infections NEC	Respiratory tract infections	Respiratory, thoracic and mediastinal disorders
AE	Y	09	Rhinitis	1	Respiratory system disorders	N	rhinitis	N	Rhinitis NOS	Upper respiratory tract infections NEC	Respiratory tract infections	Respiratory, thoracic and mediastinal disorders
AE	Y	05	Upper respiratory tract infection	1	Respiratory system disorders	N	upper respiratory tract infections	N	Upper respiratory tract infection	Upper respiratory tract infections	Infections - pathogen unspecified	Infections and infestations
AE	Y	06	Respiratory tract infection	1	Respiratory system disorders	Y	respiratory infection	N	Respiratory infection	Infections NEC	Infections - pathogen unspecified	Infections and infestations
AE	Y	05	Decreased activity	13	Other disorders	N	Reduced activity	N	Decreased activity	Asthenic conditions	General system disorders NEC	General disorders and administration site conditions
AE	Y	09	Diarrhoea	2	Gastrointestinal disorders	N	diarrhea without dehydration	N	Diarrhea NOS	Diarrhoea (excl infective)	Gastrointestinal motility and defaecation conditions	Gastrointestinal disorders
AE	Y	06	Irritability	13	Other disorders	N	Irritable/unsettled	N	Irritable	General signs and symptoms NEC	General system disorders NEC	General disorders and administration site conditions
AE	Y	07	Irritability	13	Other disorders	N	Irritable/unsettled	N	Irritable	General signs and symptoms NEC	General system disorders NEC	General disorders and administration site conditions
AE	Y	03	Pyrexia	10	Unspecified pyrexia	N	fever post immunization	N	Fever	Febrile disorders	Body temperature conditions	General disorders and administration site conditions
AE	Y	08	Pyrexia	10	Unspecified pyrexia	N	Fever	N	Fever	Febrile disorders	Body temperature conditions	General disorders and administration site conditions
AE	Y	01	Respiratory tract infection	1	Respiratory system disorders	N	RESPIRATORY INFECTIONS	N	Respiratory infection	Infections NEC	Infections - pathogen unspecified	Infections and infestations
AE	Y	04	Rhinorrhoea	1	Respiratory system disorders	N	rhinorrhea	N	Rhinorrhea	Upper respiratory tract signs and symptoms	Respiratory disorders NEC	Respiratory, thoracic and mediastinal disorders
AE	Y	02	Vomiting	2	Gastrointestinal disorders	N	Vomiting	N	Vomiting	Nausea and vomiting symptoms	Gastrointestinal signs and symptoms	Gastrointestinal disorders
AE	Y	02	Diarrhoea	2	Gastrointestinal disorders	N	Diarrhea (>= 3 loose stools in a 24 hour period)	N	Diarrhea NOS	Diarrhoea (excl infective)	Gastrointestinal motility and defaecation conditions	Gastrointestinal disorders
AE	Y	08	Diarrhoea	2	Gastrointestinal disorders	N	diarrhea without dehydration	N	Diarrhea NOS	Diarrhoea (excl infective)	Gastrointestinal motility and defaecation conditions	Gastrointestinal disorders
AE	Y	09	Diarrhoea	2	Gastrointestinal disorders	N	diarrhea without dehydration	N	Diarrhea NOS	Diarrhoea (excl infective)	Gastrointestinal motility and defaecation conditions	Gastrointestinal disorders
AE	Y	07	Febrile convulsion	7	Central-peripheral nervous system disorders	N	simple febrile seizure	Y	Febrile seizure	Seizures and seizure disorders NEC	Seizures (incl subtypes)	Nervous system disorders
AE	Y	05	Irritability	13	Other disorders	N	Irritable/unsettled	N	Irritable	General signs and symptoms NEC	General system disorders NEC	General disorders and administration site conditions
AE	Y	01	Respiratory tract infection	1	Respiratory system disorders	N	respiratory infections	N	Respiratory infection	Infections NEC	Infections - pathogen unspecified	Infections and infestations
AE	Y	03	Respiratory tract infection	1	Respiratory system disorders	N	respiratory infections	N	Respiratory infection	Infections NEC	Infections - pathogen unspecified	Infections and infestations
AE	Y	04	Respiratory tract infection	1	Respiratory system disorders	N	respiratory infections	N	Respiratory infection	Infections NEC	Infections - pathogen unspecified	Infections and infestations
AE	Y	06	Rhinitis	1	Respiratory system disorders	N	rhinitis	N	Rhinitis NOS	Upper respiratory tract infections NEC	Respiratory tract infections	Respiratory, thoracic and mediastinal disorders
AE	Y	06	Decreased activity	13	Other disorders	N	Reduced activity	N	Decreased activity	Asthenic conditions	General system disorders NEC	General disorders and administration site conditions
AE	Y	09	Decreased activity	13	Other disorders	N	Reduced activity	N	Decreased activity	Asthenic conditions	General system disorders NEC	General disorders and administration site conditions
AE	Y	14	Decreased activity	13	Other disorders	N	Reduced activity	N	Decreased activity	Asthenic conditions	General system disorders NEC	General disorders and administration site conditions
AE	Y	02	Diarrhoea	2	Gastrointestinal disorders	N	Diarrhea (>= 3 loose stools in a 24 hour period)	N	Diarrhea NOS	Diarrhoea (excl infective)	Gastrointestinal motility and defaecation conditions	Gastrointestinal disorders
AE	Y	03	Diarrhoea	2	Gastrointestinal disorders	N	Diarrhea (>= 3 loose stools in a 24 hour period)	N	Diarrhea NOS	Diarrhoea (excl infective)	Gastrointestinal motility and defaecation conditions	Gastrointestinal disorders
AE	Y	20	Diarrhoea	2	Gastrointestinal disorders	N	Diarrhea (>= 3 loose stools in a 24 hour period)	N	Diarrhea NOS	Diarrhoea (excl infective)	Gastrointestinal motility and defaecation conditions	Gastrointestinal disorders
AE	Y	21	Diarrhoea	2	Gastrointestinal disorders	N	diarrhea without dehydration	N	Diarrhea NOS	Diarrhoea (excl infective)	Gastrointestinal motility and defaecation conditions	Gastrointestinal disorders
AE	Y	19	Erythema	3	Skin disorders	N	skin redness	N	Skin red	Erythemas	Epidermal and dermal conditions	Skin and subcutaneous tissue disorders
AE	Y	07	Irritability	13	Other disorders	N	Irritable/unsettled	N	Irritable	General signs and symptoms NEC	General system disorders NEC	General disorders and administration site conditions
AE	Y	10	Irritability	13	Other disorders	N	Irritable/unsettled	N	Irritable	General signs and symptoms NEC	General system disorders NEC	General disorders and administration site conditions
AE	Y	15	Irritability	13	Other disorders	N	Irritable/unsettled	N	Irritable	General signs and symptoms NEC	General system disorders NEC	General disorders and administration site conditions
AE	Y	18	Miliaria	3	Skin disorders	N	miliaria	N	Miliaria	Apocrine and eccrine gland disorders	Skin appendage conditions	Skin and subcutaneous tissue disorders
AE	Y	17	Pharyngitis	1	Respiratory system disorders	N	Acute pharyngitis	N	Acute pharyngitis	Upper respiratory tract infections	Infections - pathogen unspecified	Infections and infestations
AE	Y	01	Pyrexia	10	Unspecified pyrexia	N	Fever	N	Fever	Febrile disorders	Body temperature conditions	General disorders and administration site conditions
AE	Y	04	Pyrexia	10	Unspecified pyrexia	N	fever post immunization	N	Fever	Febrile disorders	Body temperature conditions	General disorders and administration site conditions
AE	Y	08	Pyrexia	10	Unspecified pyrexia	N	fever post immunization	N	Fever	Febrile disorders	Body temperature conditions	General disorders and administration site conditions
AE	Y	12	Pyrexia	10	Unspecified pyrexia	N	Fever	N	Fever	Febrile disorders	Body temperature conditions	General disorders and administration site conditions
AE	Y	13	Pyrexia	10	Unspecified pyrexia	N	fever post immunization	N	Fever	Febrile disorders	Body temperature conditions	General disorders and administration site conditions
AE	Y	11	Respiratory tract infection	1	Respiratory system disorders	N	respiratory infections	N	Respiratory infection	Infections NEC	Infections - pathogen unspecified	Infections and infestations
AE	Y	05	Rhinitis	1	Respiratory system disorders	N	rhinitis	N	Rhinitis NOS	Upper respiratory tract infections NEC	Respiratory tract infections	Respiratory, thoracic and mediastinal disorders
AE	Y	16	Diarrhoea	2	Gastrointestinal disorders	Y	Diarrhea (>= 3 loose stools in a 24 hour period)	N	Diarrhea NOS	Diarrhoea (excl infective)	Gastrointestinal motility and defaecation conditions	Gastrointestinal disorders
AE	Y	12	Conjunctivitis	4	Ocular disorders	N	conjunctivitis	N	Conjunctivitis NOS	Conjunctival infections, irritations and inflammations	Ocular infections, irritations and inflammations	Eye disorders
AE	Y	09	Constipation	2	Gastrointestinal disorders	N	constipation	N	Constipation	Gastrointestinal atonic and hypomotility disorders NEC	Gastrointestinal motility and defaecation conditions	Gastrointestinal disorders
AE	Y	07	Decreased activity	13	Other disorders	N	Reduced activity	N	Decreased activity	Asthenic conditions	General system disorders NEC	General disorders and administration site conditions
AE	Y	10	Dermatitis	3	Skin disorders	N	dermatitis	N	Dermatitis NOS	Dermatitis and eczema	Epidermal and dermal conditions	Skin and subcutaneous tissue disorders
AE	Y	01	Diarrhoea	2	Gastrointestinal disorders	N	Diarrhea (>= 3 loose stools in a 24 hour period)	N	Diarrhea NOS	Diarrhoea (excl infective)	Gastrointestinal motility and defaecation conditions	Gastrointestinal disorders
AE	Y	04	Diarrhoea	2	Gastrointestinal disorders	N	Loose stool (< 3 in a 24 hour period)	N	Loose stools	Diarrhoea (excl infective)	Gastrointestinal motility and defaecation conditions	Gastrointestinal disorders
AE	Y	14	Diarrhoea	2	Gastrointestinal disorders	N	Loose stool (< 3 in a 24 hour period)	N	Loose stools	Diarrhoea (excl infective)	Gastrointestinal motility and defaecation conditions	Gastrointestinal disorders
AE	Y	23	Diarrhoea	2	Gastrointestinal disorders	N	Diarrhea (>= 3 loose stools in a 24 hour period)	N	Diarrhea NOS	Diarrhoea (excl infective)	Gastrointestinal motility and defaecation conditions	Gastrointestinal disorders
AE	Y	05	Hypophagia	13	Other disorders	N	Reduced intake	N	Oral intake reduced	Appetite disorders	Appetite and general nutritional disorders	Metabolism and nutrition disorders
AE	Y	06	Hypophagia	13	Other disorders	N	Reduced intake	N	Oral intake reduced	Appetite disorders	Appetite and general nutritional disorders	Metabolism and nutrition disorders
AE	Y	08	Irritability	13	Other disorders	N	Irritable/unsettled	N	Irritable	General signs and symptoms NEC	General system disorders NEC	General disorders and administration site conditions
AE	Y	13	Irritability	13	Other disorders	N	Irritable/unsettled	N	Irritable	General signs and symptoms NEC	General system disorders NEC	General disorders and administration site conditions
AE	Y	18	Irritability	13	Other disorders	N	Irritable/unsettled	N	Irritable	General signs and symptoms NEC	General system disorders NEC	General disorders and administration site conditions
AE	Y	19	Irritability	13	Other disorders	N	Irritable/unsettled	N	Irritable	General signs and symptoms NEC	General system disorders NEC	General disorders and administration site conditions
AE	Y	21	Irritability	13	Other disorders	N	Irritable/unsettled	N	Irritable	General signs and symptoms NEC	General system disorders NEC	General disorders and administration site conditions
AE	Y	17	Miliaria	3	Skin disorders	N	miliaria	N	Miliaria	Apocrine and eccrine gland disorders	Skin appendage conditions	Skin and subcutaneous tissue disorders
AE	Y	20	Miliaria	3	Skin disorders	N	miliaria	N	Miliaria	Apocrine and eccrine gland disorders	Skin appendage conditions	Skin and subcutaneous tissue disorders
AE	Y	02	Respiratory tract infection	1	Respiratory system disorders	N	respiratory infections	N	Respiratory infection	Infections NEC	Infections - pathogen unspecified	Infections and infestations
AE	Y	11	Respiratory tract infection	1	Respiratory system disorders	N	respiratory infections	N	Respiratory infection	Infections NEC	Infections - pathogen unspecified	Infections and infestations
AE	Y	16	Rhinitis	1	Respiratory system disorders	N	rhinitis	N	Rhinitis NOS	Upper respiratory tract infections NEC	Respiratory tract infections	Respiratory, thoracic and mediastinal disorders
AE	Y	03	Vomiting	2	Gastrointestinal disorders	N	Vomiting	N	Vomiting	Nausea and vomiting symptoms	Gastrointestinal signs and symptoms	Gastrointestinal disorders
AE	Y	22	Pneumonia	1	Respiratory system disorders	Y	pneumonia	Y	Pneumonia NOS	Lower respiratory tract and lung infections	Infections - pathogen unspecified	Infections and infestations
AE	Y	05	Decreased activity	13	Other disorders	N	Reduced activity	N	Decreased activity	Asthenic conditions	General system disorders NEC	General disorders and administration site conditions
AE	Y	13	Diarrhoea	2	Gastrointestinal disorders	N	Diarrhea (>= 3 loose stools in a 24 hour period)	N	Diarrhea NOS	Diarrhoea (excl infective)	Gastrointestinal motility and defaecation conditions	Gastrointestinal disorders
AE	Y	04	Hypophagia	13	Other disorders	N	Reduced intake	N	Oral intake reduced	Appetite disorders	Appetite and general nutritional disorders	Metabolism and nutrition disorders
AE	Y	06	Irritability	13	Other disorders	N	Irritable/unsettled	N	Irritable	General signs and symptoms NEC	General system disorders NEC	General disorders and administration site conditions
AE	Y	12	Miliaria	3	Skin disorders	N	miliaria	N	Miliaria	Apocrine and eccrine gland disorders	Skin appendage conditions	Skin and subcutaneous tissue disorders
AE	Y	02	Pyrexia	10	Unspecified pyrexia	N	fever post immunization	N	Fever	Febrile disorders	Body temperature conditions	General disorders and administration site conditions
AE	Y	03	Pyrexia	10	Unspecified pyrexia	N	fever post immunization	N	Fever	Febrile disorders	Body temperature conditions	General disorders and administration site conditions
AE	Y	10	Pyrexia	10	Unspecified pyrexia	N	Fever	N	Fever	Febrile disorders	Body temperature conditions	General disorders and administration site conditions
AE	Y	01	Rhinitis	1	Respiratory system disorders	N	rhinitis	N	Rhinitis NOS	Upper respiratory tract infections NEC	Respiratory tract infections	Respiratory, thoracic and mediastinal disorders
AE	Y	07	Rhinitis	1	Respiratory system disorders	N	rhinitis	N	Rhinitis NOS	Upper respiratory tract infections NEC	Respiratory tract infections	Respiratory, thoracic and mediastinal disorders
AE	Y	11	Upper respiratory tract infection	1	Respiratory system disorders	N	upper respiratory tract infection	N	Upper respiratory tract infection	Upper respiratory tract infections	Infections - pathogen unspecified	Infections and infestations
AE	Y	18	Constipation	2	Gastrointestinal disorders	N	constipation	N	Constipation	Gastrointestinal atonic and hypomotility disorders NEC	Gastrointestinal motility and defaecation conditions	Gastrointestinal disorders
AE	Y	10	Decreased activity	13	Other disorders	N	Reduced activity	N	Decreased activity	Asthenic conditions	General system disorders NEC	General disorders and administration site conditions
AE	Y	14	Decreased activity	13	Other disorders	N	Reduced activity	N	Decreased activity	Asthenic conditions	General system disorders NEC	General disorders and administration site conditions
AE	Y	19	Decreased activity	13	Other disorders	N	Reduced activity	N	Decreased activity	Asthenic conditions	General system disorders NEC	General disorders and administration site conditions
AE	Y	03	Dermatitis	3	Skin disorders	N	dermatitis	N	Dermatitis NOS	Dermatitis and eczema	Epidermal and dermal conditions	Skin and subcutaneous tissue disorders
AE	Y	04	Dermatitis	3	Skin disorders	N	dermatitis	N	Dermatitis NOS	Dermatitis and eczema	Epidermal and dermal conditions	Skin and subcutaneous tissue disorders
AE	Y	25	Dermatitis	3	Skin disorders	N	dermatitis	N	Dermatitis NOS	Dermatitis and eczema	Epidermal and dermal conditions	Skin and subcutaneous tissue disorders
AE	Y	05	Diarrhoea	2	Gastrointestinal disorders	N	Diarrhea (>= 3 loose stools in a 24 hour period)	N	Diarrhea NOS	Diarrhoea (excl infective)	Gastrointestinal motility and defaecation conditions	Gastrointestinal disorders
AE	Y	11	Diarrhoea	2	Gastrointestinal disorders	N	Diarrhea (>= 3 loose stools in a 24 hour period)	N	Diarrhea NOS	Diarrhoea (excl infective)	Gastrointestinal motility and defaecation conditions	Gastrointestinal disorders
AE	Y	12	Diarrhoea	2	Gastrointestinal disorders	N	Diarrhea (>= 3 loose stools in a 24 hour period)	N	Diarrhea NOS	Diarrhoea (excl infective)	Gastrointestinal motility and defaecation conditions	Gastrointestinal disorders
AE	Y	16	Diarrhoea	2	Gastrointestinal disorders	N	Loose stool (< 3 in a 24 hour period)	N	Loose stools	Diarrhoea (excl infective)	Gastrointestinal motility and defaecation conditions	Gastrointestinal disorders
AE	Y	26	Diarrhoea	2	Gastrointestinal disorders	N	Diarrhea (>= 3 loose stools in a 24 hour period)	N	Diarrhea NOS	Diarrhoea (excl infective)	Gastrointestinal motility and defaecation conditions	Gastrointestinal disorders
AE	Y	27	Diarrhoea	2	Gastrointestinal disorders	N	Loose stool (< 3 in a 24 hour period)	N	Loose stools	Diarrhoea (excl infective)	Gastrointestinal motility and defaecation conditions	Gastrointestinal disorders
AE	Y	28	Diarrhoea	2	Gastrointestinal disorders	N	Loose stool (< 3 in a 24 hour period)	N	Loose stools	Diarrhoea (excl infective)	Gastrointestinal motility and defaecation conditions	Gastrointestinal disorders
AE	Y	09	Hypophagia	13	Other disorders	N	Reduced intake	N	Oral intake reduced	Appetite disorders	Appetite and general nutritional disorders	Metabolism and nutrition disorders
AE	Y	21	Hypophagia	13	Other disorders	N	Reduced intake	N	Oral intake reduced	Appetite disorders	Appetite and general nutritional disorders	Metabolism and nutrition disorders
AE	Y	08	Irritability	13	Other disorders	N	Irritable/unsettled	N	Irritable	General signs and symptoms NEC	General system disorders NEC	General disorders and administration site conditions
AE	Y	15	Irritability	13	Other disorders	N	Irritable/unsettled	N	Irritable	General signs and symptoms NEC	General system disorders NEC	General disorders and administration site conditions
AE	Y	20	Irritability	13	Other disorders	N	Irritable/unsettled	N	Irritable	General signs and symptoms NEC	General system disorders NEC	General disorders and administration site conditions
AE	Y	22	Irritability	13	Other disorders	N	Irritable/unsettled	N	Irritable	General signs and symptoms NEC	General system disorders NEC	General disorders and administration site conditions
AE	Y	06	Pyrexia	10	Unspecified pyrexia	N	fever post immunization	N	Fever	Febrile disorders	Body temperature conditions	General disorders and administration site conditions
AE	Y	17	Pyrexia	10	Unspecified pyrexia	N	Fever	N	Fever	Febrile disorders	Body temperature conditions	General disorders and administration site conditions
AE	Y	23	Pyrexia	10	Unspecified pyrexia	N	Fever	N	Fever	Febrile disorders	Body temperature conditions	General disorders and administration site conditions
AE	Y	01	Rhinitis	1	Respiratory system disorders	N	rhinitis	N	Rhinitis NOS	Upper respiratory tract infections NEC	Respiratory tract infections	Respiratory, thoracic and mediastinal disorders
AE	Y	13	Rhinorrhoea	1	Respiratory system disorders	N	rhinorrhea	N	Rhinorrhea	Upper respiratory tract signs and symptoms	Respiratory disorders NEC	Respiratory, thoracic and mediastinal disorders
AE	Y	02	Vomiting	2	Gastrointestinal disorders	N	Vomiting	N	Vomiting	Nausea and vomiting symptoms	Gastrointestinal signs and symptoms	Gastrointestinal disorders
AE	Y	07	Vomiting	2	Gastrointestinal disorders	N	Vomiting	N	Vomiting	Nausea and vomiting symptoms	Gastrointestinal signs and symptoms	Gastrointestinal disorders
AE	Y	01	Pyrexia	10	Unspecified pyrexia	N	Fever	N	Fever	Febrile disorders	Body temperature conditions	General disorders and administration site conditions
AE	Y	02	Pyrexia	10	Unspecified pyrexia	N	Fever	N	Fever	Febrile disorders	Body temperature conditions	General disorders and administration site conditions
AE	Y	04	Pyrexia	10	Unspecified pyrexia	N	Fever	N	Fever	Febrile disorders	Body temperature conditions	General disorders and administration site conditions
AE	Y	02	Dermatitis	3	Skin disorders	N	dermatitis	N	Dermatitis NOS	Dermatitis and eczema	Epidermal and dermal conditions	Skin and subcutaneous tissue disorders
AE	Y	05	Diarrhoea	2	Gastrointestinal disorders	N	acute watery diarrhea with some dehydration	Y	Watery diarrhea	Diarrhoea (excl infective)	Gastrointestinal motility and defaecation conditions	Gastrointestinal disorders
AE	Y	03	Pyrexia	10	Unspecified pyrexia	N	Fever	N	Fever	Febrile disorders	Body temperature conditions	General disorders and administration site conditions
AE	Y	04	Pyrexia	10	Unspecified pyrexia	N	Fever	N	Fever	Febrile disorders	Body temperature conditions	General disorders and administration site conditions
AE	Y	01	Respiratory tract infection	1	Respiratory system disorders	N	respiratory infections	N	Respiratory infection	Infections NEC	Infections - pathogen unspecified	Infections and infestations
AE	Y	05	Diarrhoea	2	Gastrointestinal disorders	N	Diarrhea (>= 3 loose stools in a 24 hour period)	N	Diarrhea NOS	Diarrhoea (excl infective)	Gastrointestinal motility and defaecation conditions	Gastrointestinal disorders
AE	Y	04	Irritability	13	Other disorders	N	Irritable/unsettled	N	Irritable	General signs and symptoms NEC	General system disorders NEC	General disorders and administration site conditions
AE	Y	01	Pyrexia	10	Unspecified pyrexia	N	fever post immunization	N	Fever	Febrile disorders	Body temperature conditions	General disorders and administration site conditions
AE	Y	02	Pyrexia	10	Unspecified pyrexia	N	Fever	N	Fever	Febrile disorders	Body temperature conditions	General disorders and administration site conditions
AE	Y	03	Pyrexia	10	Unspecified pyrexia	N	Fever	N	Fever	Febrile disorders	Body temperature conditions	General disorders and administration site conditions
AE	Y	06	Constipation	2	Gastrointestinal disorders	N	constipation	N	Constipation	Gastrointestinal atonic and hypomotility disorders NEC	Gastrointestinal motility and defaecation conditions	Gastrointestinal disorders
AE	Y	07	Constipation	2	Gastrointestinal disorders	N	constipation	N	Constipation	Gastrointestinal atonic and hypomotility disorders NEC	Gastrointestinal motility and defaecation conditions	Gastrointestinal disorders
AE	Y	08	Constipation	2	Gastrointestinal disorders	N	constipation	N	Constipation	Gastrointestinal atonic and hypomotility disorders NEC	Gastrointestinal motility and defaecation conditions	Gastrointestinal disorders
AE	Y	10	Constipation	2	Gastrointestinal disorders	N	constipation	N	Constipation	Gastrointestinal atonic and hypomotility disorders NEC	Gastrointestinal motility and defaecation conditions	Gastrointestinal disorders
AE	Y	11	Constipation	2	Gastrointestinal disorders	N	constipation	N	Constipation	Gastrointestinal atonic and hypomotility disorders NEC	Gastrointestinal motility and defaecation conditions	Gastrointestinal disorders
AE	Y	12	Constipation	2	Gastrointestinal disorders	N	constipation	N	Constipation	Gastrointestinal atonic and hypomotility disorders NEC	Gastrointestinal motility and defaecation conditions	Gastrointestinal disorders
AE	Y	13	Diarrhoea	2	Gastrointestinal disorders	N	diarrhea without dehydration	N	Diarrhea NOS	Diarrhoea (excl infective)	Gastrointestinal motility and defaecation conditions	Gastrointestinal disorders
AE	Y	14	Diarrhoea	2	Gastrointestinal disorders	N	diarrhea without dehydration	N	Diarrhea NOS	Diarrhoea (excl infective)	Gastrointestinal motility and defaecation conditions	Gastrointestinal disorders
AE	Y	04	Irritability	13	Other disorders	N	Irritable/unsettled	N	Irritable	General signs and symptoms NEC	General system disorders NEC	General disorders and administration site conditions
AE	Y	01	Miliaria	3	Skin disorders	N	miliaria	N	Miliaria	Apocrine and eccrine gland disorders	Skin appendage conditions	Skin and subcutaneous tissue disorders
AE	Y	03	Pyrexia	10	Unspecified pyrexia	N	Fever	N	Fever	Febrile disorders	Body temperature conditions	General disorders and administration site conditions
AE	Y	05	Pyrexia	10	Unspecified pyrexia	N	Fever	N	Fever	Febrile disorders	Body temperature conditions	General disorders and administration site conditions
AE	Y	09	Rhinitis allergic	1	Respiratory system disorders	N	allergic rhinitis	N	Rhinitis allergic NOS	Nasal congestion and inflammations	Upper respiratory tract disorders (excl infections)	Respiratory, thoracic and mediastinal disorders
AE	Y	02	Upper respiratory tract infection	1	Respiratory system disorders	N	upper respiratory tract infection	N	Upper respiratory tract infection	Upper respiratory tract infections	Infections - pathogen unspecified	Infections and infestations
AE	Y	02	Dermatitis	3	Skin disorders	N	dermatitis	N	Dermatitis NOS	Dermatitis and eczema	Epidermal and dermal conditions	Skin and subcutaneous tissue disorders
AE	Y	05	Dermatitis	3	Skin disorders	N	dermatitis	N	Dermatitis NOS	Dermatitis and eczema	Epidermal and dermal conditions	Skin and subcutaneous tissue disorders
AE	Y	09	Diarrhoea	2	Gastrointestinal disorders	N	diarrhea without dehydration	N	Diarrhea NOS	Diarrhoea (excl infective)	Gastrointestinal motility and defaecation conditions	Gastrointestinal disorders
AE	Y	03	Irritability	13	Other disorders	N	Irritable/unsettled	N	Irritable	General signs and symptoms NEC	General system disorders NEC	General disorders and administration site conditions
AE	Y	08	Irritability	13	Other disorders	N	Irritable/unsettled	N	Irritable	General signs and symptoms NEC	General system disorders NEC	General disorders and administration site conditions
AE	Y	01	Miliaria	3	Skin disorders	N	miliaria	N	Miliaria	Apocrine and eccrine gland disorders	Skin appendage conditions	Skin and subcutaneous tissue disorders
AE	Y	04	Upper respiratory tract infection	1	Respiratory system disorders	N	Upper respiratory tract infections	N	Upper respiratory tract infection	Upper respiratory tract infections	Infections - pathogen unspecified	Infections and infestations
AE	Y	06	Upper respiratory tract infection	1	Respiratory system disorders	N	upper respiratory tract infection	N	Upper respiratory tract infection	Upper respiratory tract infections	Infections - pathogen unspecified	Infections and infestations
AE	Y	07	Upper respiratory tract infection	1	Respiratory system disorders	N	upper respiratory tract infection	N	Upper respiratory tract infection	Upper respiratory tract infections	Infections - pathogen unspecified	Infections and infestations
AE	Y	06	Diarrhoea	2	Gastrointestinal disorders	N	Diarrhea (>= 3 loose stools in a 24 hour period)	N	Diarrhea NOS	Diarrhoea (excl infective)	Gastrointestinal motility and defaecation conditions	Gastrointestinal disorders
AE	Y	09	Diarrhoea	2	Gastrointestinal disorders	N	diarrhea without dehydration	N	Diarrhea NOS	Diarrhoea (excl infective)	Gastrointestinal motility and defaecation conditions	Gastrointestinal disorders
AE	Y	10	Diarrhoea	2	Gastrointestinal disorders	N	diarrhea without dehydration	N	Diarrhea NOS	Diarrhoea (excl infective)	Gastrointestinal motility and defaecation conditions	Gastrointestinal disorders
AE	Y	02	Irritability	13	Other disorders	N	Irritable/unsettled	N	Irritable	General signs and symptoms NEC	General system disorders NEC	General disorders and administration site conditions
AE	Y	04	Pyrexia	10	Unspecified pyrexia	N	Fever	N	Fever	Febrile disorders	Body temperature conditions	General disorders and administration site conditions
AE	Y	01	Rhinitis	1	Respiratory system disorders	N	rhinitis	N	Rhinitis NOS	Upper respiratory tract infections NEC	Respiratory tract infections	Respiratory, thoracic and mediastinal disorders
AE	Y	05	Rhinitis	1	Respiratory system disorders	N	rhinitis	N	Rhinitis NOS	Upper respiratory tract infections NEC	Respiratory tract infections	Respiratory, thoracic and mediastinal disorders
AE	Y	07	Upper respiratory tract infection	1	Respiratory system disorders	N	upper respiratory tract infection	N	Upper respiratory tract infection	Upper respiratory tract infections	Infections - pathogen unspecified	Infections and infestations
AE	Y	08	Upper respiratory tract infection	1	Respiratory system disorders	N	upper respiratory tract infection	N	Upper respiratory tract infection	Upper respiratory tract infections	Infections - pathogen unspecified	Infections and infestations
AE	Y	03	Vomiting	2	Gastrointestinal disorders	N	Vomiting	N	Vomiting	Nausea and vomiting symptoms	Gastrointestinal signs and symptoms	Gastrointestinal disorders
AE	Y	02	Constipation	2	Gastrointestinal disorders	N	constipation	N	Constipation	Gastrointestinal atonic and hypomotility disorders NEC	Gastrointestinal motility and defaecation conditions	Gastrointestinal disorders
AE	Y	03	Constipation	2	Gastrointestinal disorders	N	constipation	N	Constipation	Gastrointestinal atonic and hypomotility disorders NEC	Gastrointestinal motility and defaecation conditions	Gastrointestinal disorders
AE	Y	04	Constipation	2	Gastrointestinal disorders	N	constipation	N	Constipation	Gastrointestinal atonic and hypomotility disorders NEC	Gastrointestinal motility and defaecation conditions	Gastrointestinal disorders
AE	Y	05	Constipation	2	Gastrointestinal disorders	N	constipation	N	Constipation	Gastrointestinal atonic and hypomotility disorders NEC	Gastrointestinal motility and defaecation conditions	Gastrointestinal disorders
AE	Y	08	Decreased activity	13	Other disorders	N	Reduced activity	N	Decreased activity	Asthenic conditions	General system disorders NEC	General disorders and administration site conditions
AE	Y	09	Decreased activity	13	Other disorders	N	Reduced activity	N	Decreased activity	Asthenic conditions	General system disorders NEC	General disorders and administration site conditions
AE	Y	15	Diarrhoea	2	Gastrointestinal disorders	N	Diarrhea (>= 3 loose stools in a 24 hour period)	N	Diarrhea NOS	Diarrhoea (excl infective)	Gastrointestinal motility and defaecation conditions	Gastrointestinal disorders
AE	Y	13	Hypophagia	13	Other disorders	N	Reduced intake	N	Oral intake reduced	Appetite disorders	Appetite and general nutritional disorders	Metabolism and nutrition disorders
AE	Y	10	Irritability	13	Other disorders	N	Irritable/unsettled	N	Irritable	General signs and symptoms NEC	General system disorders NEC	General disorders and administration site conditions
AE	Y	11	Irritability	13	Other disorders	N	Irritable/unsettled	N	Irritable	General signs and symptoms NEC	General system disorders NEC	General disorders and administration site conditions
AE	Y	06	Miliaria	3	Skin disorders	N	miliaria	N	Miliaria	Apocrine and eccrine gland disorders	Skin appendage conditions	Skin and subcutaneous tissue disorders
AE	Y	01	Pyrexia	10	Unspecified pyrexia	N	Fever	N	Fever	Febrile disorders	Body temperature conditions	General disorders and administration site conditions
AE	Y	07	Pyrexia	10	Unspecified pyrexia	N	Fever	N	Fever	Febrile disorders	Body temperature conditions	General disorders and administration site conditions
AE	Y	14	Upper respiratory tract infection	1	Respiratory system disorders	N	upper respiratory tract infection	N	Upper respiratory tract infection	Upper respiratory tract infections	Infections - pathogen unspecified	Infections and infestations
AE	Y	12	Vomiting	2	Gastrointestinal disorders	N	Vomiting	N	Vomiting	Nausea and vomiting symptoms	Gastrointestinal signs and symptoms	Gastrointestinal disorders
AE	Y	03	Conjunctivitis	4	Ocular disorders	Y	Conjunctivitis	N	Conjunctivitis NOS	Conjunctival infections, irritations and inflammations	Ocular infections, irritations and inflammations	Eye disorders
AE	Y	06	Decreased activity	13	Other disorders	N	Reduced activity	N	Decreased activity	Asthenic conditions	General system disorders NEC	General disorders and administration site conditions
AE	Y	01	Diarrhoea	2	Gastrointestinal disorders	N	Diarrhea (>= 3 loose stools in a 24 hour period)	N	Diarrhea NOS	Diarrhoea (excl infective)	Gastrointestinal motility and defaecation conditions	Gastrointestinal disorders
AE	Y	07	Haematochezia	2	Gastrointestinal disorders	N	Blood in stool	N	Blood in stool	Non-site specific gastrointestinal haemorrhages	Gastrointestinal haemorrhages NEC	Gastrointestinal disorders
AE	Y	08	Hypophagia	13	Other disorders	N	Reduced intake	N	Oral intake reduced	Appetite disorders	Appetite and general nutritional disorders	Metabolism and nutrition disorders
AE	Y	02	Pyrexia	10	Unspecified pyrexia	N	Fever	N	Fever	Febrile disorders	Body temperature conditions	General disorders and administration site conditions
AE	Y	10	Pyrexia	10	Unspecified pyrexia	N	Fever	N	Fever	Febrile disorders	Body temperature conditions	General disorders and administration site conditions
AE	Y	09	Upper respiratory tract infection	1	Respiratory system disorders	N	upper respiratory tract infection	N	Upper respiratory tract infection	Upper respiratory tract infections	Infections - pathogen unspecified	Infections and infestations
AE	Y	04	Vomiting	2	Gastrointestinal disorders	N	Vomiting	N	Vomiting	Nausea and vomiting symptoms	Gastrointestinal signs and symptoms	Gastrointestinal disorders
AE	Y	05	Urinary tract infection	6	Genitourinary system disorders	Y	urinary tract infections	N	Urinary tract infection NOS	Urinary tract infections	Infections - pathogen unspecified	Infections and infestations
AE	Y	01	Dermatitis	3	Skin disorders	N	dermatitis	N	Dermatitis NOS	Dermatitis and eczema	Epidermal and dermal conditions	Skin and subcutaneous tissue disorders
AE	Y	06	Dermatitis	3	Skin disorders	N	dermatitis	N	Dermatitis NOS	Dermatitis and eczema	Epidermal and dermal conditions	Skin and subcutaneous tissue disorders
AE	Y	13	Diarrhoea	2	Gastrointestinal disorders	N	acute diarrhea without dehydration	N	Acute diarrhea	Diarrhoea (excl infective)	Gastrointestinal motility and defaecation conditions	Gastrointestinal disorders
AE	Y	02	Irritability	13	Other disorders	N	Irritable/unsettled	N	Irritable	General signs and symptoms NEC	General system disorders NEC	General disorders and administration site conditions
AE	Y	03	Irritability	13	Other disorders	N	Irritable/unsettled	N	Irritable	General signs and symptoms NEC	General system disorders NEC	General disorders and administration site conditions
AE	Y	04	Irritability	13	Other disorders	N	Irritable/unsettled	N	Irritable	General signs and symptoms NEC	General system disorders NEC	General disorders and administration site conditions
AE	Y	10	Irritability	13	Other disorders	N	Irritable/unsettled	N	Irritable	General signs and symptoms NEC	General system disorders NEC	General disorders and administration site conditions
AE	Y	09	Pyrexia	10	Unspecified pyrexia	N	Fever	N	Fever	Febrile disorders	Body temperature conditions	General disorders and administration site conditions
AE	Y	14	Pyrexia	10	Unspecified pyrexia	N	Fever	N	Fever	Febrile disorders	Body temperature conditions	General disorders and administration site conditions
AE	Y	05	Upper respiratory tract infection	1	Respiratory system disorders	N	Upper respiratory tract infections	N	Upper respiratory tract infection	Upper respiratory tract infections	Infections - pathogen unspecified	Infections and infestations
AE	Y	07	Upper respiratory tract infection	1	Respiratory system disorders	N	Upper respiratory tract infections	N	Upper respiratory tract infection	Upper respiratory tract infections	Infections - pathogen unspecified	Infections and infestations
AE	Y	08	Upper respiratory tract infection	1	Respiratory system disorders	N	upper respiratory tract infection	N	Upper respiratory tract infection	Upper respiratory tract infections	Infections - pathogen unspecified	Infections and infestations
AE	Y	12	Upper respiratory tract infection	1	Respiratory system disorders	N	upper respiratory tract infection	N	Upper respiratory tract infection	Upper respiratory tract infections	Infections - pathogen unspecified	Infections and infestations
AE	Y	03	Constipation	2	Gastrointestinal disorders	N	constipation	N	Constipation	Gastrointestinal atonic and hypomotility disorders NEC	Gastrointestinal motility and defaecation conditions	Gastrointestinal disorders
AE	Y	07	Constipation	2	Gastrointestinal disorders	N	constipation	N	Constipation	Gastrointestinal atonic and hypomotility disorders NEC	Gastrointestinal motility and defaecation conditions	Gastrointestinal disorders
AE	Y	08	Constipation	2	Gastrointestinal disorders	N	constipation	N	Constipation	Gastrointestinal atonic and hypomotility disorders NEC	Gastrointestinal motility and defaecation conditions	Gastrointestinal disorders
AE	Y	16	Constipation	2	Gastrointestinal disorders	N	constipation	N	Constipation	Gastrointestinal atonic and hypomotility disorders NEC	Gastrointestinal motility and defaecation conditions	Gastrointestinal disorders
AE	Y	17	Constipation	2	Gastrointestinal disorders	N	constipation	N	Constipation	Gastrointestinal atonic and hypomotility disorders NEC	Gastrointestinal motility and defaecation conditions	Gastrointestinal disorders
AE	Y	04	Decreased activity	13	Other disorders	N	Reduced activity	N	Decreased activity	Asthenic conditions	General system disorders NEC	General disorders and administration site conditions
AE	Y	10	Decreased activity	13	Other disorders	N	Reduced activity	N	Decreased activity	Asthenic conditions	General system disorders NEC	General disorders and administration site conditions
AE	Y	13	Decreased activity	13	Other disorders	N	Reduced activity	N	Decreased activity	Asthenic conditions	General system disorders NEC	General disorders and administration site conditions
AE	Y	21	Decreased activity	13	Other disorders	N	Reduced activity	N	Decreased activity	Asthenic conditions	General system disorders NEC	General disorders and administration site conditions
AE	Y	24	Diarrhoea	2	Gastrointestinal disorders	N	diarrhea without dehydration	N	Diarrhea NOS	Diarrhoea (excl infective)	Gastrointestinal motility and defaecation conditions	Gastrointestinal disorders
AE	Y	14	Hypophagia	13	Other disorders	N	Reduced intake	N	Oral intake reduced	Appetite disorders	Appetite and general nutritional disorders	Metabolism and nutrition disorders
AE	Y	20	Hypophagia	13	Other disorders	N	Reduced intake	N	Oral intake reduced	Appetite disorders	Appetite and general nutritional disorders	Metabolism and nutrition disorders
AE	Y	23	Hypophagia	13	Other disorders	N	Reduced intake	N	Oral intake reduced	Appetite disorders	Appetite and general nutritional disorders	Metabolism and nutrition disorders
AE	Y	05	Irritability	13	Other disorders	N	Irritable/unsettled	N	Irritable	General signs and symptoms NEC	General system disorders NEC	General disorders and administration site conditions
AE	Y	11	Irritability	13	Other disorders	N	Irritable/unsettled	N	Irritable	General signs and symptoms NEC	General system disorders NEC	General disorders and administration site conditions
AE	Y	12	Irritability	13	Other disorders	N	Irritable/unsettled	N	Irritable	General signs and symptoms NEC	General system disorders NEC	General disorders and administration site conditions
AE	Y	22	Irritability	13	Other disorders	N	Irritable/unsettled	N	Irritable	General signs and symptoms NEC	General system disorders NEC	General disorders and administration site conditions
AE	Y	06	Pyrexia	10	Unspecified pyrexia	N	Fever	N	Fever	Febrile disorders	Body temperature conditions	General disorders and administration site conditions
AE	Y	09	Pyrexia	10	Unspecified pyrexia	N	Fever	N	Fever	Febrile disorders	Body temperature conditions	General disorders and administration site conditions
AE	Y	19	Pyrexia	10	Unspecified pyrexia	N	Fever	N	Fever	Febrile disorders	Body temperature conditions	General disorders and administration site conditions
AE	Y	15	Upper respiratory tract infection	1	Respiratory system disorders	N	upper respiratory tract infection	N	Upper respiratory tract infection	Upper respiratory tract infections	Infections - pathogen unspecified	Infections and infestations
AE	Y	18	Upper respiratory tract infection	1	Respiratory system disorders	N	upper respiratory tract infection	N	Upper respiratory tract infection	Upper respiratory tract infections	Infections - pathogen unspecified	Infections and infestations
AE	Y	01	Vomiting	2	Gastrointestinal disorders	N	Vomiting	N	Vomiting	Nausea and vomiting symptoms	Gastrointestinal signs and symptoms	Gastrointestinal disorders
AE	Y	02	Vomiting	2	Gastrointestinal disorders	N	Vomiting	N	Vomiting	Nausea and vomiting symptoms	Gastrointestinal signs and symptoms	Gastrointestinal disorders
AE	Y	02	Conjunctivitis	4	Ocular disorders	Y	Conjunctivitis	N	Conjunctivitis NOS	Conjunctival infections, irritations and inflammations	Ocular infections, irritations and inflammations	Eye disorders
AE	Y	03	Conjunctivitis	4	Ocular disorders	Y	conjunctivitis	N	Conjunctivitis NOS	Conjunctival infections, irritations and inflammations	Ocular infections, irritations and inflammations	Eye disorders
AE	Y	11	Epilepsy	7	Central-peripheral nervous system disorders	N	seizure with no fever suspect epilepsy	Y	Epilepsy	Seizures and seizure disorders NEC	Seizures (incl subtypes)	Nervous system disorders
AE	Y	05	Irritability	13	Other disorders	N	Irritable/unsettled	N	Irritable	General signs and symptoms NEC	General system disorders NEC	General disorders and administration site conditions
AE	Y	07	Irritability	13	Other disorders	N	Irritable/unsettled	N	Irritable	General signs and symptoms NEC	General system disorders NEC	General disorders and administration site conditions
AE	Y	10	Irritability	13	Other disorders	N	Irritable/unsettled	N	Irritable	General signs and symptoms NEC	General system disorders NEC	General disorders and administration site conditions
AE	Y	01	Jaundice	13	Other disorders	N	jaundice neonatal	N	Jaundice	Cholestasis and jaundice	Hepatic and hepatobiliary disorders	Hepatobiliary disorders
AE	Y	09	Miliaria	3	Skin disorders	N	miliaria	N	Miliaria	Apocrine and eccrine gland disorders	Skin appendage conditions	Skin and subcutaneous tissue disorders
AE	Y	08	Pyrexia	10	Unspecified pyrexia	N	Fever	N	Fever	Febrile disorders	Body temperature conditions	General disorders and administration site conditions
AE	Y	06	Upper respiratory tract infection	1	Respiratory system disorders	N	upper respiratory tract infection	N	Upper respiratory tract infection	Upper respiratory tract infections	Infections - pathogen unspecified	Infections and infestations
AE	Y	13	Conjunctivitis	4	Ocular disorders	Y	conjunctivitis	N	Conjunctivitis NOS	Conjunctival infections, irritations and inflammations	Ocular infections, irritations and inflammations	Eye disorders
AE	Y	03	Constipation	2	Gastrointestinal disorders	N	constipation	N	Constipation	Gastrointestinal atonic and hypomotility disorders NEC	Gastrointestinal motility and defaecation conditions	Gastrointestinal disorders
AE	Y	04	Constipation	2	Gastrointestinal disorders	N	constipation	N	Constipation	Gastrointestinal atonic and hypomotility disorders NEC	Gastrointestinal motility and defaecation conditions	Gastrointestinal disorders
AE	Y	09	Diarrhoea	2	Gastrointestinal disorders	N	Diarrhea (>= 3 loose stools in a 24 hour period)	N	Diarrhea NOS	Diarrhoea (excl infective)	Gastrointestinal motility and defaecation conditions	Gastrointestinal disorders
AE	Y	11	Diarrhoea	2	Gastrointestinal disorders	N	Diarrhea (>= 3 loose stools in a 24 hour period)	N	Diarrhea NOS	Diarrhoea (excl infective)	Gastrointestinal motility and defaecation conditions	Gastrointestinal disorders
AE	Y	01	Irritability	13	Other disorders	N	Irritable/unsettled	N	Irritable	General signs and symptoms NEC	General system disorders NEC	General disorders and administration site conditions
AE	Y	05	Irritability	13	Other disorders	N	Irritable/unsettled	N	Irritable	General signs and symptoms NEC	General system disorders NEC	General disorders and administration site conditions
AE	Y	06	Irritability	13	Other disorders	N	Irritable/unsettled	N	Irritable	General signs and symptoms NEC	General system disorders NEC	General disorders and administration site conditions
AE	Y	08	Miliaria	3	Skin disorders	N	miliaria	N	Miliaria	Apocrine and eccrine gland disorders	Skin appendage conditions	Skin and subcutaneous tissue disorders
AE	Y	07	Upper respiratory tract infection	1	Respiratory system disorders	N	upper respiratory tract infection	N	Upper respiratory tract infection	Upper respiratory tract infections	Infections - pathogen unspecified	Infections and infestations
AE	Y	10	Upper respiratory tract infection	1	Respiratory system disorders	N	upper respiratory tract infection	N	Upper respiratory tract infection	Upper respiratory tract infections	Infections - pathogen unspecified	Infections and infestations
AE	Y	12	Upper respiratory tract infection	1	Respiratory system disorders	N	upper respiratory tract infection	N	Upper respiratory tract infection	Upper respiratory tract infections	Infections - pathogen unspecified	Infections and infestations
AE	Y	02	Vomiting	2	Gastrointestinal disorders	N	Vomiting	N	Vomiting	Nausea and vomiting symptoms	Gastrointestinal signs and symptoms	Gastrointestinal disorders
AE	Y	04	Decreased activity	13	Other disorders	N	Reduced activity	N	Decreased activity	Asthenic conditions	General system disorders NEC	General disorders and administration site conditions
AE	Y	03	Pyrexia	10	Unspecified pyrexia	N	Fever	N	Fever	Febrile disorders	Body temperature conditions	General disorders and administration site conditions
AE	Y	05	Pyrexia	10	Unspecified pyrexia	N	Fever	N	Fever	Febrile disorders	Body temperature conditions	General disorders and administration site conditions
AE	Y	01	Upper respiratory tract infection	1	Respiratory system disorders	N	upper respiratory tract infection	N	Upper respiratory tract infection	Upper respiratory tract infections	Infections - pathogen unspecified	Infections and infestations
AE	Y	02	Upper respiratory tract infection	1	Respiratory system disorders	N	upper respiratory tract infection	N	Upper respiratory tract infection	Upper respiratory tract infections	Infections - pathogen unspecified	Infections and infestations
AE	Y	04	Conjunctivitis	4	Ocular disorders	Y	conjunctivitis	N	Conjunctivitis NOS	Conjunctival infections, irritations and inflammations	Ocular infections, irritations and inflammations	Eye disorders
AE	Y	14	Bronchitis	1	Respiratory system disorders	N	bronchitis	Y	Bronchitis NOS	Lower respiratory tract and lung infections	Infections - pathogen unspecified	Infections and infestations
AE	Y	01	Constipation	2	Gastrointestinal disorders	N	constipation	N	Constipation	Gastrointestinal atonic and hypomotility disorders NEC	Gastrointestinal motility and defaecation conditions	Gastrointestinal disorders
AE	Y	06	Constipation	2	Gastrointestinal disorders	N	constipation	N	Constipation	Gastrointestinal atonic and hypomotility disorders NEC	Gastrointestinal motility and defaecation conditions	Gastrointestinal disorders
AE	Y	08	Constipation	2	Gastrointestinal disorders	N	constipation	N	Constipation	Gastrointestinal atonic and hypomotility disorders NEC	Gastrointestinal motility and defaecation conditions	Gastrointestinal disorders
AE	Y	09	Constipation	2	Gastrointestinal disorders	N	constipation	N	Constipation	Gastrointestinal atonic and hypomotility disorders NEC	Gastrointestinal motility and defaecation conditions	Gastrointestinal disorders
AE	Y	11	Irritability	13	Other disorders	N	Irritable/unsettled	N	Irritable	General signs and symptoms NEC	General system disorders NEC	General disorders and administration site conditions
AE	Y	02	Pyrexia	10	Unspecified pyrexia	N	Fever	N	Fever	Febrile disorders	Body temperature conditions	General disorders and administration site conditions
AE	Y	10	Pyrexia	10	Unspecified pyrexia	N	Fever	N	Fever	Febrile disorders	Body temperature conditions	General disorders and administration site conditions
AE	Y	13	Pyrexia	10	Unspecified pyrexia	N	Fever	N	Fever	Febrile disorders	Body temperature conditions	General disorders and administration site conditions
AE	Y	03	Rhinitis allergic	1	Respiratory system disorders	N	allergic rhinitis	N	Rhinitis allergic NOS	Nasal congestion and inflammations	Upper respiratory tract disorders (excl infections)	Respiratory, thoracic and mediastinal disorders
AE	Y	05	Upper respiratory tract infection	1	Respiratory system disorders	N	upper respiratory tract infection	N	Upper respiratory tract infection	Upper respiratory tract infections	Infections - pathogen unspecified	Infections and infestations
AE	Y	07	Upper respiratory tract infection	1	Respiratory system disorders	N	upper respiratory tract infection	N	Upper respiratory tract infection	Upper respiratory tract infections	Infections - pathogen unspecified	Infections and infestations
AE	Y	12	Upper respiratory tract infection	1	Respiratory system disorders	N	upper respiratory tract infection	N	Upper respiratory tract infection	Upper respiratory tract infections	Infections - pathogen unspecified	Infections and infestations
AE	Y	15	Conjunctivitis	4	Ocular disorders	N	conjunctivitis	N	Conjunctivitis NOS	Conjunctival infections, irritations and inflammations	Ocular infections, irritations and inflammations	Eye disorders
AE	Y	07	Irritability	13	Other disorders	N	Irritable/unsettled	N	Irritable	General signs and symptoms NEC	General system disorders NEC	General disorders and administration site conditions
AE	Y	10	Irritability	13	Other disorders	N	Irritable/unsettled	N	Irritable	General signs and symptoms NEC	General system disorders NEC	General disorders and administration site conditions
AE	Y	11	Irritability	13	Other disorders	N	Irritable/unsettled	N	Irritable	General signs and symptoms NEC	General system disorders NEC	General disorders and administration site conditions
AE	Y	02	Miliaria	3	Skin disorders	N	miliaria	N	Miliaria	Apocrine and eccrine gland disorders	Skin appendage conditions	Skin and subcutaneous tissue disorders
AE	Y	03	Miliaria	3	Skin disorders	N	miliaria	N	Miliaria	Apocrine and eccrine gland disorders	Skin appendage conditions	Skin and subcutaneous tissue disorders
AE	Y	04	Miliaria	3	Skin disorders	N	miliaria	N	Miliaria	Apocrine and eccrine gland disorders	Skin appendage conditions	Skin and subcutaneous tissue disorders
AE	Y	01	Upper respiratory tract infection	1	Respiratory system disorders	N	upper respiratory tract infection	N	Upper respiratory tract infection	Upper respiratory tract infections	Infections - pathogen unspecified	Infections and infestations
AE	Y	05	Upper respiratory tract infection	1	Respiratory system disorders	N	UPPER RESPIRATORY TRACT INFECTION	N	Upper respiratory tract infection	Upper respiratory tract infections	Infections - pathogen unspecified	Infections and infestations
AE	Y	06	Upper respiratory tract infection	1	Respiratory system disorders	N	upper respiratory tract infection	N	Upper respiratory tract infection	Upper respiratory tract infections	Infections - pathogen unspecified	Infections and infestations
AE	Y	14	Upper respiratory tract infection	1	Respiratory system disorders	N	upper respiratory tract infection	N	Upper respiratory tract infection	Upper respiratory tract infections	Infections - pathogen unspecified	Infections and infestations
AE	Y	08	Vomiting	2	Gastrointestinal disorders	N	Vomiting	N	Vomiting	Nausea and vomiting symptoms	Gastrointestinal signs and symptoms	Gastrointestinal disorders
AE	Y	09	Vomiting	2	Gastrointestinal disorders	N	Vomiting	N	Vomiting	Nausea and vomiting symptoms	Gastrointestinal signs and symptoms	Gastrointestinal disorders
AE	Y	12	Vomiting	2	Gastrointestinal disorders	N	Vomiting	N	Vomiting	Nausea and vomiting symptoms	Gastrointestinal signs and symptoms	Gastrointestinal disorders
AE	Y	13	Vomiting	2	Gastrointestinal disorders	N	Vomiting	N	Vomiting	Nausea and vomiting symptoms	Gastrointestinal signs and symptoms	Gastrointestinal disorders
AE	Y	01	Dermatitis	3	Skin disorders	N	dermatitis	N	Dermatitis NOS	Dermatitis and eczema	Epidermal and dermal conditions	Skin and subcutaneous tissue disorders
AE	Y	04	Pyrexia	10	Unspecified pyrexia	N	Fever	N	Fever	Febrile disorders	Body temperature conditions	General disorders and administration site conditions
AE	Y	02	Upper respiratory tract infection	1	Respiratory system disorders	N	upper respiratory tract infection	N	Upper respiratory tract infection	Upper respiratory tract infections	Infections - pathogen unspecified	Infections and infestations
AE	Y	03	Upper respiratory tract infection	1	Respiratory system disorders	N	upper respiratory tract infection	N	Upper respiratory tract infection	Upper respiratory tract infections	Infections - pathogen unspecified	Infections and infestations
AE	Y	05	Upper respiratory tract infection	1	Respiratory system disorders	N	upper respiratory tract infection	N	Upper respiratory tract infection	Upper respiratory tract infections	Infections - pathogen unspecified	Infections and infestations
AE	Y	02	Dermatitis diaper	3	Skin disorders	N	diaper rash	N	Diaper rash	Dermatitis and eczema	Epidermal and dermal conditions	Skin and subcutaneous tissue disorders
AE	Y	05	Diarrhoea	2	Gastrointestinal disorders	N	Diarrhea (>= 3 loose stools in a 24 hour period)	N	Diarrhea NOS	Diarrhoea (excl infective)	Gastrointestinal motility and defaecation conditions	Gastrointestinal disorders
AE	Y	01	Miliaria	3	Skin disorders	N	miliaria	N	Miliaria	Apocrine and eccrine gland disorders	Skin appendage conditions	Skin and subcutaneous tissue disorders
AE	Y	03	Upper respiratory tract infection	1	Respiratory system disorders	N	upper respiratory tract infection	N	Upper respiratory tract infection	Upper respiratory tract infections	Infections - pathogen unspecified	Infections and infestations
AE	Y	04	Upper respiratory tract infection	1	Respiratory system disorders	N	upper respiratory tract infection	N	Upper respiratory tract infection	Upper respiratory tract infections	Infections - pathogen unspecified	Infections and infestations
AE	Y	08	Dermatitis	3	Skin disorders	N	dermatitis	N	Dermatitis NOS	Dermatitis and eczema	Epidermal and dermal conditions	Skin and subcutaneous tissue disorders
AE	Y	11	Diarrhoea	2	Gastrointestinal disorders	N	Diarrhea (>= 3 loose stools in a 24 hour period)	N	Diarrhea NOS	Diarrhoea (excl infective)	Gastrointestinal motility and defaecation conditions	Gastrointestinal disorders
AE	Y	02	Irritability	13	Other disorders	N	Irritable/unsettled	N	Irritable	General signs and symptoms NEC	General system disorders NEC	General disorders and administration site conditions
AE	Y	03	Irritability	13	Other disorders	N	Irritable/unsettled	N	Irritable	General signs and symptoms NEC	General system disorders NEC	General disorders and administration site conditions
AE	Y	07	Irritability	13	Other disorders	N	Irritable/unsettled	N	Irritable	General signs and symptoms NEC	General system disorders NEC	General disorders and administration site conditions
AE	Y	10	Irritability	13	Other disorders	N	Irritable/unsettled	N	Irritable	General signs and symptoms NEC	General system disorders NEC	General disorders and administration site conditions
AE	Y	06	Pyrexia	10	Unspecified pyrexia	N	Fever	N	Fever	Febrile disorders	Body temperature conditions	General disorders and administration site conditions
AE	Y	05	Upper respiratory tract infection	1	Respiratory system disorders	N	upper respiratory tract infection	N	Upper respiratory tract infection	Upper respiratory tract infections	Infections - pathogen unspecified	Infections and infestations
AE	Y	09	Upper respiratory tract infection	1	Respiratory system disorders	N	upper respiratory tract infection	N	Upper respiratory tract infection	Upper respiratory tract infections	Infections - pathogen unspecified	Infections and infestations
AE	Y	01	Miliaria	3	Skin disorders	Y	miliaria	N	Miliaria	Apocrine and eccrine gland disorders	Skin appendage conditions	Skin and subcutaneous tissue disorders
AE	Y	04	Miliaria	3	Skin disorders	Y	miliaria	N	Miliaria	Apocrine and eccrine gland disorders	Skin appendage conditions	Skin and subcutaneous tissue disorders
AE	Y	07	Diarrhoea	2	Gastrointestinal disorders	N	Loose stool (< 3 in a 24 hour period)	N	Loose stools	Diarrhoea (excl infective)	Gastrointestinal motility and defaecation conditions	Gastrointestinal disorders
AE	Y	08	Diarrhoea	2	Gastrointestinal disorders	N	Loose stool (< 3 in a 24 hour period)	N	Loose stools	Diarrhoea (excl infective)	Gastrointestinal motility and defaecation conditions	Gastrointestinal disorders
AE	Y	11	Diarrhoea	2	Gastrointestinal disorders	N	Loose stool (< 3 in a 24 hour period)	N	Loose stools	Diarrhoea (excl infective)	Gastrointestinal motility and defaecation conditions	Gastrointestinal disorders
AE	Y	12	Diarrhoea	2	Gastrointestinal disorders	N	Loose stool (< 3 in a 24 hour period)	N	Loose stools	Diarrhoea (excl infective)	Gastrointestinal motility and defaecation conditions	Gastrointestinal disorders
AE	Y	15	Hypochromic anaemia	13	Other disorders	N	microcytic-hypochromic anemia	N	Hypochromic microcytic anemia	Anaemias NEC	Anaemias nonhaemolytic and marrow depression	Blood and lymphatic system disorders
AE	Y	01	Irritability	13	Other disorders	N	Irritable/unsettled	N	Irritable	General signs and symptoms NEC	General system disorders NEC	General disorders and administration site conditions
AE	Y	02	Irritability	13	Other disorders	N	Irritable/unsettled	N	Irritable	General signs and symptoms NEC	General system disorders NEC	General disorders and administration site conditions
AE	Y	05	Irritability	13	Other disorders	N	Irritable/unsettled	N	Irritable	General signs and symptoms NEC	General system disorders NEC	General disorders and administration site conditions
AE	Y	09	Irritability	13	Other disorders	N	Irritable/unsettled	N	Irritable	General signs and symptoms NEC	General system disorders NEC	General disorders and administration site conditions
AE	Y	14	Irritability	13	Other disorders	N	Irritable/unsettled	N	Irritable	General signs and symptoms NEC	General system disorders NEC	General disorders and administration site conditions
AE	Y	04	Malnutrition	9	Metabolism and nutrition disorders	N	moderate malnutrition	Y	Malnutrition of moderate degree	General nutritional disorders NEC	Appetite and general nutritional disorders	Metabolism and nutrition disorders
AE	Y	03	Pyrexia	10	Unspecified pyrexia	N	Fever	N	Fever	Febrile disorders	Body temperature conditions	General disorders and administration site conditions
AE	Y	13	Vomiting	2	Gastrointestinal disorders	N	Vomiting	N	Vomiting	Nausea and vomiting symptoms	Gastrointestinal signs and symptoms	Gastrointestinal disorders
AE	Y	06	Folliculitis	3	Skin disorders	Y	folliculitis	N	Folliculitis	Skin and subcutaneous tissue bacterial infections	Skin and subcutaneous tissue infections and infestations	Skin and subcutaneous tissue disorders
AE	Y	10	Miliaria	3	Skin disorders	Y	miliaria	N	Miliaria	Apocrine and eccrine gland disorders	Skin appendage conditions	Skin and subcutaneous tissue disorders
AE	Y	06	Dermatitis	3	Skin disorders	N	dermatitis	N	Dermatitis NOS	Dermatitis and eczema	Epidermal and dermal conditions	Skin and subcutaneous tissue disorders
AE	Y	04	Diarrhoea	2	Gastrointestinal disorders	N	Diarrhea (>= 3 loose stools in a 24 hour period)	N	Diarrhea NOS	Diarrhoea (excl infective)	Gastrointestinal motility and defaecation conditions	Gastrointestinal disorders
AE	Y	09	Diarrhoea	2	Gastrointestinal disorders	N	Diarrhea (>= 3 loose stools in a 24 hour period)	N	Diarrhea NOS	Diarrhoea (excl infective)	Gastrointestinal motility and defaecation conditions	Gastrointestinal disorders
AE	Y	05	Irritability	13	Other disorders	N	Irritable/unsettled	N	Irritable	General signs and symptoms NEC	General system disorders NEC	General disorders and administration site conditions
AE	Y	08	Irritability	13	Other disorders	N	Irritable/unsettled	N	Irritable	General signs and symptoms NEC	General system disorders NEC	General disorders and administration site conditions
AE	Y	01	Jaundice	13	Other disorders	N	neonatal jaundice	Y	Jaundice	Cholestasis and jaundice	Hepatic and hepatobiliary disorders	Hepatobiliary disorders
AE	Y	02	Miliaria	3	Skin disorders	N	miliaria	N	Miliaria	Apocrine and eccrine gland disorders	Skin appendage conditions	Skin and subcutaneous tissue disorders
AE	Y	07	Pyrexia	10	Unspecified pyrexia	N	Fever	N	Fever	Febrile disorders	Body temperature conditions	General disorders and administration site conditions
AE	Y	03	Upper respiratory tract infection	1	Respiratory system disorders	N	upper respiratory tract infection	N	Upper respiratory tract infection	Upper respiratory tract infections	Infections - pathogen unspecified	Infections and infestations
AE	Y	03	Dermatitis	3	Skin disorders	N	dermatitis	N	Dermatitis NOS	Dermatitis and eczema	Epidermal and dermal conditions	Skin and subcutaneous tissue disorders
AE	Y	05	Diarrhoea	2	Gastrointestinal disorders	N	Diarrhea (>= 3 loose stools in a 24 hour period)	N	Diarrhea NOS	Diarrhoea (excl infective)	Gastrointestinal motility and defaecation conditions	Gastrointestinal disorders
AE	Y	07	Diarrhoea	2	Gastrointestinal disorders	N	Diarrhea (>= 3 loose stools in a 24 hour period)	N	Diarrhea NOS	Diarrhoea (excl infective)	Gastrointestinal motility and defaecation conditions	Gastrointestinal disorders
AE	Y	08	Diarrhoea	2	Gastrointestinal disorders	N	diarrhea without dehydration	N	Diarrhea NOS	Diarrhoea (excl infective)	Gastrointestinal motility and defaecation conditions	Gastrointestinal disorders
AE	Y	10	Irritability	13	Other disorders	N	Irritable/unsettled	N	Irritable	General signs and symptoms NEC	General system disorders NEC	General disorders and administration site conditions
AE	Y	11	Pyrexia	10	Unspecified pyrexia	N	Fever	N	Fever	Febrile disorders	Body temperature conditions	General disorders and administration site conditions
AE	Y	04	Upper respiratory tract infection	1	Respiratory system disorders	N	upper respiratory tract infection	N	Upper respiratory tract infection	Upper respiratory tract infections	Infections - pathogen unspecified	Infections and infestations
AE	Y	06	Upper respiratory tract infection	1	Respiratory system disorders	N	upper respiratory tract infection	N	Upper respiratory tract infection	Upper respiratory tract infections	Infections - pathogen unspecified	Infections and infestations
AE	Y	01	Vomiting	2	Gastrointestinal disorders	N	Vomiting	N	Vomiting	Nausea and vomiting symptoms	Gastrointestinal signs and symptoms	Gastrointestinal disorders
AE	Y	02	Vomiting	2	Gastrointestinal disorders	N	Vomiting	N	Vomiting	Nausea and vomiting symptoms	Gastrointestinal signs and symptoms	Gastrointestinal disorders
AE	Y	09	Vomiting	2	Gastrointestinal disorders	N	Vomiting	N	Vomiting	Nausea and vomiting symptoms	Gastrointestinal signs and symptoms	Gastrointestinal disorders
AE	Y	08	Constipation	2	Gastrointestinal disorders	N	constipation	N	Constipation	Gastrointestinal atonic and hypomotility disorders NEC	Gastrointestinal motility and defaecation conditions	Gastrointestinal disorders
AE	Y	07	Diarrhoea	2	Gastrointestinal disorders	N	Diarrhea (>= 3 loose stools in a 24 hour period)	N	Diarrhea NOS	Diarrhoea (excl infective)	Gastrointestinal motility and defaecation conditions	Gastrointestinal disorders
AE	Y	04	Irritability	13	Other disorders	N	Irritable/unsettled	N	Irritable	General signs and symptoms NEC	General system disorders NEC	General disorders and administration site conditions
AE	Y	05	Irritability	13	Other disorders	N	Irritable/unsettled	N	Irritable	General signs and symptoms NEC	General system disorders NEC	General disorders and administration site conditions
AE	Y	01	Jaundice	13	Other disorders	N	neonatal jaundice	N	Jaundice	Cholestasis and jaundice	Hepatic and hepatobiliary disorders	Hepatobiliary disorders
AE	Y	02	Miliaria	3	Skin disorders	N	miliaria	N	Miliaria	Apocrine and eccrine gland disorders	Skin appendage conditions	Skin and subcutaneous tissue disorders
AE	Y	03	Rhinitis	1	Respiratory system disorders	N	rhinitis	N	Rhinitis NOS	Upper respiratory tract infections NEC	Respiratory tract infections	Respiratory, thoracic and mediastinal disorders
AE	Y	06	Upper respiratory tract infection	1	Respiratory system disorders	N	upper respiratory tract infection	N	Upper respiratory tract infection	Upper respiratory tract infections	Infections - pathogen unspecified	Infections and infestations
AE	Y	04	Irritability	13	Other disorders	N	Irritable/unsettled	N	Irritable	General signs and symptoms NEC	General system disorders NEC	General disorders and administration site conditions
AE	Y	05	Irritability	13	Other disorders	N	Irritable/unsettled	N	Irritable	General signs and symptoms NEC	General system disorders NEC	General disorders and administration site conditions
AE	Y	02	Pyrexia	10	Unspecified pyrexia	N	Fever	N	Fever	Febrile disorders	Body temperature conditions	General disorders and administration site conditions
AE	Y	01	Stomatitis	2	Gastrointestinal disorders	N	stomatitis	N	Stomatitis	Stomatitis and ulceration	Oral soft tissue conditions	Gastrointestinal disorders
AE	Y	03	Upper respiratory tract infection	1	Respiratory system disorders	N	upper respiratory tract infection	N	Upper respiratory tract infection	Upper respiratory tract infections	Infections - pathogen unspecified	Infections and infestations
AE	Y	02	Pyrexia	10	Unspecified pyrexia	N	Fever	N	Fever	Febrile disorders	Body temperature conditions	General disorders and administration site conditions
AE	Y	03	Pyrexia	10	Unspecified pyrexia	N	Fever	N	Fever	Febrile disorders	Body temperature conditions	General disorders and administration site conditions
AE	Y	01	Upper respiratory tract infection	1	Respiratory system disorders	N	upper respiratory tract infection	N	Upper respiratory tract infection	Upper respiratory tract infections	Infections - pathogen unspecified	Infections and infestations
AE	Y	04	Upper respiratory tract infection	1	Respiratory system disorders	N	upper respiratory tract infection	N	Upper respiratory tract infection	Upper respiratory tract infections	Infections - pathogen unspecified	Infections and infestations
AE	Y	05	Otitis media acute	5	Ear disorders	Y	acute otitis media (AOM)	N	Otitis media acute NOS	Ear infections	Infections - pathogen unspecified	Infections and infestations
AE	Y	04	Decreased activity	13	Other disorders	N	Reduced activity	N	Decreased activity	Asthenic conditions	General system disorders NEC	General disorders and administration site conditions
AE	Y	09	Decreased activity	13	Other disorders	N	Reduced activity	N	Decreased activity	Asthenic conditions	General system disorders NEC	General disorders and administration site conditions
AE	Y	03	Diarrhoea	2	Gastrointestinal disorders	N	Loose stool (< 3 in a 24 hour period)	N	Loose stools	Diarrhoea (excl infective)	Gastrointestinal motility and defaecation conditions	Gastrointestinal disorders
AE	Y	15	Diarrhoea	2	Gastrointestinal disorders	N	Loose stool (< 3 in a 24 hour period)	N	Loose stools	Diarrhoea (excl infective)	Gastrointestinal motility and defaecation conditions	Gastrointestinal disorders
AE	Y	16	Diarrhoea	2	Gastrointestinal disorders	N	Diarrhea (>= 3 loose stools in a 24 hour period)	N	Diarrhea NOS	Diarrhoea (excl infective)	Gastrointestinal motility and defaecation conditions	Gastrointestinal disorders
AE	Y	18	Diarrhoea	2	Gastrointestinal disorders	N	Loose stool (< 3 in a 24 hour period)	N	Loose stools	Diarrhoea (excl infective)	Gastrointestinal motility and defaecation conditions	Gastrointestinal disorders
AE	Y	21	Diarrhoea	2	Gastrointestinal disorders	N	diarrhea without dehydration	N	Diarrhea NOS	Diarrhoea (excl infective)	Gastrointestinal motility and defaecation conditions	Gastrointestinal disorders
AE	Y	23	Diarrhoea	2	Gastrointestinal disorders	N	diarrhea without dehydration	N	Diarrhea NOS	Diarrhoea (excl infective)	Gastrointestinal motility and defaecation conditions	Gastrointestinal disorders
AE	Y	08	Hypophagia	13	Other disorders	N	Reduced intake	N	Oral intake reduced	Appetite disorders	Appetite and general nutritional disorders	Metabolism and nutrition disorders
AE	Y	01	Irritability	13	Other disorders	N	Irritable/unsettled	N	Irritable	General signs and symptoms NEC	General system disorders NEC	General disorders and administration site conditions
AE	Y	02	Irritability	13	Other disorders	N	Irritable/unsettled	N	Irritable	General signs and symptoms NEC	General system disorders NEC	General disorders and administration site conditions
AE	Y	10	Irritability	13	Other disorders	N	Irritable/unsettled	N	Irritable	General signs and symptoms NEC	General system disorders NEC	General disorders and administration site conditions
AE	Y	14	Irritability	13	Other disorders	N	Irritable/unsettled	N	Irritable	General signs and symptoms NEC	General system disorders NEC	General disorders and administration site conditions
AE	Y	17	Irritability	13	Other disorders	N	Irritable/unsettled	N	Irritable	General signs and symptoms NEC	General system disorders NEC	General disorders and administration site conditions
AE	Y	13	Pyrexia	10	Unspecified pyrexia	N	Fever	N	Fever	Febrile disorders	Body temperature conditions	General disorders and administration site conditions
AE	Y	05	Rhinitis	1	Respiratory system disorders	N	rhinitis	N	Rhinitis NOS	Upper respiratory tract infections NEC	Respiratory tract infections	Respiratory, thoracic and mediastinal disorders
AE	Y	06	Upper respiratory tract infection	1	Respiratory system disorders	N	upper respiratory tract infection	N	Upper respiratory tract infection	Upper respiratory tract infections	Infections - pathogen unspecified	Infections and infestations
AE	Y	12	Upper respiratory tract infection	1	Respiratory system disorders	N	upper respiratory tract infection	N	Upper respiratory tract infection	Upper respiratory tract infections	Infections - pathogen unspecified	Infections and infestations
AE	Y	22	Upper respiratory tract infection	1	Respiratory system disorders	N	upper respiratory tract infection	N	Upper respiratory tract infection	Upper respiratory tract infections	Infections - pathogen unspecified	Infections and infestations
AE	Y	07	Vomiting	2	Gastrointestinal disorders	N	Vomiting	N	Vomiting	Nausea and vomiting symptoms	Gastrointestinal signs and symptoms	Gastrointestinal disorders
AE	Y	11	Vomiting	2	Gastrointestinal disorders	N	Vomiting	N	Vomiting	Nausea and vomiting symptoms	Gastrointestinal signs and symptoms	Gastrointestinal disorders
AE	Y	19	Vomiting	2	Gastrointestinal disorders	N	Vomiting	N	Vomiting	Nausea and vomiting symptoms	Gastrointestinal signs and symptoms	Gastrointestinal disorders
AE	Y	20	Pyrexia	10	Unspecified pyrexia	Y	Fever	N	Fever	Febrile disorders	Body temperature conditions	General disorders and administration site conditions
AE	Y	04	Constipation	2	Gastrointestinal disorders	N	constipation	N	Constipation	Gastrointestinal atonic and hypomotility disorders NEC	Gastrointestinal motility and defaecation conditions	Gastrointestinal disorders
AE	Y	06	Constipation	2	Gastrointestinal disorders	N	constipation	N	Constipation	Gastrointestinal atonic and hypomotility disorders NEC	Gastrointestinal motility and defaecation conditions	Gastrointestinal disorders
AE	Y	10	Constipation	2	Gastrointestinal disorders	N	constipation	N	Constipation	Gastrointestinal atonic and hypomotility disorders NEC	Gastrointestinal motility and defaecation conditions	Gastrointestinal disorders
AE	Y	11	Diarrhoea	2	Gastrointestinal disorders	N	acute watery diarrhea with no dehydration	N	Watery diarrhea	Diarrhoea (excl infective)	Gastrointestinal motility and defaecation conditions	Gastrointestinal disorders
AE	Y	14	Diarrhoea	2	Gastrointestinal disorders	N	Diarrhea (>= 3 loose stools in a 24 hour period)	N	Diarrhea NOS	Diarrhoea (excl infective)	Gastrointestinal motility and defaecation conditions	Gastrointestinal disorders
AE	Y	15	Diarrhoea	2	Gastrointestinal disorders	N	diarrhea without dehydration	N	Diarrhea NOS	Diarrhoea (excl infective)	Gastrointestinal motility and defaecation conditions	Gastrointestinal disorders
AE	Y	16	Diarrhoea	2	Gastrointestinal disorders	N	acute watery diarrhea with no dehydration	N	Watery diarrhea	Diarrhoea (excl infective)	Gastrointestinal motility and defaecation conditions	Gastrointestinal disorders
AE	Y	02	Jaundice	13	Other disorders	N	neonatal jaundice	N	Jaundice	Cholestasis and jaundice	Hepatic and hepatobiliary disorders	Hepatobiliary disorders
AE	Y	01	Omphalitis	12	Other infections disease	N	omphalitis	Y	Omphalitis	Infections NEC	Infections - pathogen unspecified	Infections and infestations
AE	Y	05	Pyrexia	10	Unspecified pyrexia	N	Fever	N	Fever	Febrile disorders	Body temperature conditions	General disorders and administration site conditions
AE	Y	08	Pyrexia	10	Unspecified pyrexia	N	Fever	N	Fever	Febrile disorders	Body temperature conditions	General disorders and administration site conditions
AE	Y	12	Pyrexia	10	Unspecified pyrexia	N	Fever	N	Fever	Febrile disorders	Body temperature conditions	General disorders and administration site conditions
AE	Y	03	Rhinitis	1	Respiratory system disorders	N	rhinitis	N	Rhinitis NOS	Upper respiratory tract infections NEC	Respiratory tract infections	Respiratory, thoracic and mediastinal disorders
AE	Y	07	Upper respiratory tract infection	1	Respiratory system disorders	N	upper respiratory tract infection	N	Upper respiratory tract infection	Upper respiratory tract infections	Infections - pathogen unspecified	Infections and infestations
AE	Y	13	Upper respiratory tract infection	1	Respiratory system disorders	N	upper respiratory tract infection	N	Upper respiratory tract infection	Upper respiratory tract infections	Infections - pathogen unspecified	Infections and infestations
AE	Y	06	Decreased activity	13	Other disorders	N	Reduced activity	N	Decreased activity	Asthenic conditions	General system disorders NEC	General disorders and administration site conditions
AE	Y	05	Hypophagia	13	Other disorders	N	Reduced intake	N	Oral intake reduced	Appetite disorders	Appetite and general nutritional disorders	Metabolism and nutrition disorders
AE	Y	02	Irritability	13	Other disorders	N	Irritable/unsettled	N	Irritable	General signs and symptoms NEC	General system disorders NEC	General disorders and administration site conditions
AE	Y	03	Pyrexia	10	Unspecified pyrexia	N	Fever	N	Fever	Febrile disorders	Body temperature conditions	General disorders and administration site conditions
AE	Y	04	Pyrexia	10	Unspecified pyrexia	N	Fever	N	Fever	Febrile disorders	Body temperature conditions	General disorders and administration site conditions
AE	Y	07	Pyrexia	10	Unspecified pyrexia	N	Fever	N	Fever	Febrile disorders	Body temperature conditions	General disorders and administration site conditions
AE	Y	01	Rhinitis	1	Respiratory system disorders	N	rhinitis	N	Rhinitis NOS	Upper respiratory tract infections NEC	Respiratory tract infections	Respiratory, thoracic and mediastinal disorders
AE	Y	08	Upper respiratory tract infection	1	Respiratory system disorders	Y	upper respiratory tract infection	N	Upper respiratory tract infection	Upper respiratory tract infections	Infections - pathogen unspecified	Infections and infestations
AE	Y	04	Decreased activity	13	Other disorders	N	Reduced activity	N	Decreased activity	Asthenic conditions	General system disorders NEC	General disorders and administration site conditions
AE	Y	12	Decreased activity	13	Other disorders	N	Reduced activity	N	Decreased activity	Asthenic conditions	General system disorders NEC	General disorders and administration site conditions
AE	Y	16	Diarrhoea	2	Gastrointestinal disorders	N	Diarrhea (>= 3 loose stools in a 24 hour period)	N	Diarrhea NOS	Diarrhoea (excl infective)	Gastrointestinal motility and defaecation conditions	Gastrointestinal disorders
AE	Y	17	Diarrhoea	2	Gastrointestinal disorders	N	diarrhea without dehydration	N	Diarrhea NOS	Diarrhoea (excl infective)	Gastrointestinal motility and defaecation conditions	Gastrointestinal disorders
AE	Y	15	Gastroenteritis	2	Gastrointestinal disorders	N	gastroenteritis with some dehydration	N	Gastroenteritis NOS	Gastric and gastroenteric infections	Gastrointestinal infections	Gastrointestinal disorders
AE	Y	03	Hypophagia	13	Other disorders	N	Reduced intake	N	Oral intake reduced	Appetite disorders	Appetite and general nutritional disorders	Metabolism and nutrition disorders
AE	Y	07	Hypophagia	13	Other disorders	N	Reduced intake	N	Oral intake reduced	Appetite disorders	Appetite and general nutritional disorders	Metabolism and nutrition disorders
AE	Y	09	Hypophagia	13	Other disorders	N	Reduced intake	N	Oral intake reduced	Appetite disorders	Appetite and general nutritional disorders	Metabolism and nutrition disorders
AE	Y	11	Hypophagia	13	Other disorders	N	Reduced intake	N	Oral intake reduced	Appetite disorders	Appetite and general nutritional disorders	Metabolism and nutrition disorders
AE	Y	14	Hypophagia	13	Other disorders	N	Reduced intake	N	Oral intake reduced	Appetite disorders	Appetite and general nutritional disorders	Metabolism and nutrition disorders
AE	Y	02	Irritability	13	Other disorders	N	Irritable/unsettled	N	Irritable	General signs and symptoms NEC	General system disorders NEC	General disorders and administration site conditions
AE	Y	08	Irritability	13	Other disorders	N	Irritable/unsettled	N	Irritable	General signs and symptoms NEC	General system disorders NEC	General disorders and administration site conditions
AE	Y	13	Irritability	13	Other disorders	N	Irritable/unsettled	N	Irritable	General signs and symptoms NEC	General system disorders NEC	General disorders and administration site conditions
AE	Y	01	Pyrexia	10	Unspecified pyrexia	N	Fever	N	Fever	Febrile disorders	Body temperature conditions	General disorders and administration site conditions
AE	Y	06	Pyrexia	10	Unspecified pyrexia	N	Fever	N	Fever	Febrile disorders	Body temperature conditions	General disorders and administration site conditions
AE	Y	05	Vomiting	2	Gastrointestinal disorders	N	Vomiting	N	Vomiting	Nausea and vomiting symptoms	Gastrointestinal signs and symptoms	Gastrointestinal disorders
AE	Y	10	Pyrexia	10	Unspecified pyrexia	Y	febris observation	N	Fever	Febrile disorders	Body temperature conditions	General disorders and administration site conditions
AE	Y	09	Abscess	12	Other infections disease	Y	abscess on the head	N	Abscess	Infections NEC	Infections - pathogen unspecified	Infections and infestations
AE	Y	04	Decreased activity	13	Other disorders	N	Reduced activity	N	Decreased activity	Asthenic conditions	General system disorders NEC	General disorders and administration site conditions
AE	Y	07	Decreased activity	13	Other disorders	N	Reduced activity	N	Decreased activity	Asthenic conditions	General system disorders NEC	General disorders and administration site conditions
AE	Y	02	Diarrhoea	2	Gastrointestinal disorders	N	diarrhea without dehydration	N	Diarrhea NOS	Diarrhoea (excl infective)	Gastrointestinal motility and defaecation conditions	Gastrointestinal disorders
AE	Y	05	Irritability	13	Other disorders	N	Irritable/unsettled	N	Irritable	General signs and symptoms NEC	General system disorders NEC	General disorders and administration site conditions
AE	Y	08	Irritability	13	Other disorders	N	Irritable/unsettled	N	Irritable	General signs and symptoms NEC	General system disorders NEC	General disorders and administration site conditions
AE	Y	01	Jaundice	13	Other disorders	N	icteric kramer 1	N	Jaundice	Cholestasis and jaundice	Hepatic and hepatobiliary disorders	Hepatobiliary disorders
AE	Y	03	Pyrexia	10	Unspecified pyrexia	N	Fever	N	Fever	Febrile disorders	Body temperature conditions	General disorders and administration site conditions
AE	Y	06	Pyrexia	10	Unspecified pyrexia	N	Fever	N	Fever	Febrile disorders	Body temperature conditions	General disorders and administration site conditions
AE	Y	12	Pyrexia	10	Unspecified pyrexia	N	Fever	N	Fever	Febrile disorders	Body temperature conditions	General disorders and administration site conditions
AE	Y	10	Folliculitis	3	Skin disorders	Y	Folliculitis	N	Folliculitis	Skin and subcutaneous tissue bacterial infections	Skin and subcutaneous tissue infections and infestations	Skin and subcutaneous tissue disorders
AE	Y	02	Conjunctivitis	4	Ocular disorders	N	conjunctivitis	N	Conjunctivitis NOS	Conjunctival infections, irritations and inflammations	Ocular infections, irritations and inflammations	Eye disorders
AE	Y	05	Diarrhoea	2	Gastrointestinal disorders	N	diarrhea without dehydration	N	Diarrhea NOS	Diarrhoea (excl infective)	Gastrointestinal motility and defaecation conditions	Gastrointestinal disorders
AE	Y	01	Irritability	13	Other disorders	N	Irritable/unsettled	N	Irritable	General signs and symptoms NEC	General system disorders NEC	General disorders and administration site conditions
AE	Y	03	Irritability	13	Other disorders	N	Irritable/unsettled	N	Irritable	General signs and symptoms NEC	General system disorders NEC	General disorders and administration site conditions
AE	Y	07	Irritability	13	Other disorders	N	Irritable/unsettled	N	Irritable	General signs and symptoms NEC	General system disorders NEC	General disorders and administration site conditions
AE	Y	09	Irritability	13	Other disorders	N	Irritable/unsettled	N	Irritable	General signs and symptoms NEC	General system disorders NEC	General disorders and administration site conditions
AE	Y	10	Irritability	13	Other disorders	N	Irritable/unsettled	N	Irritable	General signs and symptoms NEC	General system disorders NEC	General disorders and administration site conditions
AE	Y	04	Pyrexia	10	Unspecified pyrexia	N	Fever	N	Fever	Febrile disorders	Body temperature conditions	General disorders and administration site conditions
AE	Y	06	Upper respiratory tract infection	1	Respiratory system disorders	N	upper respiratory tract infection	N	Upper respiratory tract infection	Upper respiratory tract infections	Infections - pathogen unspecified	Infections and infestations
AE	Y	08	Upper respiratory tract infection	1	Respiratory system disorders	N	upper respiratory tract infection	N	Upper respiratory tract infection	Upper respiratory tract infections	Infections - pathogen unspecified	Infections and infestations
AE	Y	02	Dermatitis	3	Skin disorders	N	dermatitis	N	Dermatitis NOS	Dermatitis and eczema	Epidermal and dermal conditions	Skin and subcutaneous tissue disorders
AE	Y	01	Upper respiratory tract infection	1	Respiratory system disorders	N	upper respiratory tract infection	N	Upper respiratory tract infection	Upper respiratory tract infections	Infections - pathogen unspecified	Infections and infestations
AE	Y	03	Upper respiratory tract infection	1	Respiratory system disorders	N	upper respiratory tract infection	N	Upper respiratory tract infection	Upper respiratory tract infections	Infections - pathogen unspecified	Infections and infestations
AE	Y	05	Dermatitis	3	Skin disorders	N	dermatitis	N	Dermatitis NOS	Dermatitis and eczema	Epidermal and dermal conditions	Skin and subcutaneous tissue disorders
AE	Y	04	Diarrhoea	2	Gastrointestinal disorders	N	diarrhea without dehydration	N	Diarrhea NOS	Diarrhoea (excl infective)	Gastrointestinal motility and defaecation conditions	Gastrointestinal disorders
AE	Y	07	Marasmus	9	Metabolism and nutrition disorders	N	malnutrition marasmic type	N	Nutritional marasmus	General nutritional disorders NEC	Appetite and general nutritional disorders	Metabolism and nutrition disorders
AE	Y	06	Otitis media acute	5	Ear disorders	N	acute otitis media	N	Otitis media acute NOS	Ear infections	Infections - pathogen unspecified	Infections and infestations
AE	Y	01	Pyrexia	10	Unspecified pyrexia	N	Fever	N	Fever	Febrile disorders	Body temperature conditions	General disorders and administration site conditions
AE	Y	02	Pyrexia	10	Unspecified pyrexia	N	Fever	N	Fever	Febrile disorders	Body temperature conditions	General disorders and administration site conditions
AE	Y	03	Pyrexia	10	Unspecified pyrexia	N	Fever	N	Fever	Febrile disorders	Body temperature conditions	General disorders and administration site conditions
AE	Y	04	Dermatitis	3	Skin disorders	N	dermatitis	N	Dermatitis NOS	Dermatitis and eczema	Epidermal and dermal conditions	Skin and subcutaneous tissue disorders
AE	Y	02	Diarrhoea	2	Gastrointestinal disorders	N	acute watery diarrhea with no dehydration	Y	Watery diarrhea	Diarrhoea (excl infective)	Gastrointestinal motility and defaecation conditions	Gastrointestinal disorders
AE	Y	05	Diarrhoea	2	Gastrointestinal disorders	N	Diarrhea (>= 3 loose stools in a 24 hour period)	N	Diarrhea NOS	Diarrhoea (excl infective)	Gastrointestinal motility and defaecation conditions	Gastrointestinal disorders
AE	Y	06	Diarrhoea	2	Gastrointestinal disorders	N	diarrhea without dehydration	N	Diarrhea NOS	Diarrhoea (excl infective)	Gastrointestinal motility and defaecation conditions	Gastrointestinal disorders
AE	Y	01	Pyrexia	10	Unspecified pyrexia	N	Fever	N	Fever	Febrile disorders	Body temperature conditions	General disorders and administration site conditions
AE	Y	07	Upper respiratory tract infection	1	Respiratory system disorders	N	upper respiratory tract infection	N	Upper respiratory tract infection	Upper respiratory tract infections	Infections - pathogen unspecified	Infections and infestations
AE	Y	03	Pyrexia	10	Unspecified pyrexia	Y	Fever	N	Fever	Febrile disorders	Body temperature conditions	General disorders and administration site conditions
AE	Y	01	Conjunctivitis	4	Ocular disorders	N	conjunctivitis	N	Conjunctivitis NOS	Conjunctival infections, irritations and inflammations	Ocular infections, irritations and inflammations	Eye disorders
AE	Y	12	Dacryostenosis acquired	4	Ocular disorders	Y	stenosis of bilateral lacrimal canaliculi	N	Stenosis of lacrimal canaliculi	Lid, lash and lacrimal structural disorders	Anterior eye structural change, deposit and degeneration	Eye disorders
AE	Y	10	Decreased activity	13	Other disorders	N	Reduced activity	N	Decreased activity	Asthenic conditions	General system disorders NEC	General disorders and administration site conditions
AE	Y	04	Diarrhoea	2	Gastrointestinal disorders	N	Diarrhea (>= 3 loose stools in a 24 hour period)	N	Diarrhea NOS	Diarrhoea (excl infective)	Gastrointestinal motility and defaecation conditions	Gastrointestinal disorders
AE	Y	09	Hypophagia	13	Other disorders	N	Reduced intake	N	Oral intake reduced	Appetite disorders	Appetite and general nutritional disorders	Metabolism and nutrition disorders
AE	Y	03	Irritability	13	Other disorders	N	Irritable/unsettled	N	Irritable	General signs and symptoms NEC	General system disorders NEC	General disorders and administration site conditions
AE	Y	05	Irritability	13	Other disorders	N	Irritable/unsettled	N	Irritable	General signs and symptoms NEC	General system disorders NEC	General disorders and administration site conditions
AE	Y	11	Irritability	13	Other disorders	N	Irritable/unsettled	N	Irritable	General signs and symptoms NEC	General system disorders NEC	General disorders and administration site conditions
AE	Y	02	Pyrexia	10	Unspecified pyrexia	N	Fever	N	Fever	Febrile disorders	Body temperature conditions	General disorders and administration site conditions
AE	Y	08	Pyrexia	10	Unspecified pyrexia	N	Fever	N	Fever	Febrile disorders	Body temperature conditions	General disorders and administration site conditions
AE	Y	06	Upper respiratory tract infection	1	Respiratory system disorders	N	upper respiratory tract infection	N	Upper respiratory tract infection	Upper respiratory tract infections	Infections - pathogen unspecified	Infections and infestations
AE	Y	07	Diarrhoea	2	Gastrointestinal disorders	Y	Diarrhea (>= 3 loose stools in a 24 hour period)	N	Diarrhea NOS	Diarrhoea (excl infective)	Gastrointestinal motility and defaecation conditions	Gastrointestinal disorders
AE	Y	02	Dermatitis	3	Skin disorders	N	dermatitis	N	Dermatitis NOS	Dermatitis and eczema	Epidermal and dermal conditions	Skin and subcutaneous tissue disorders
AE	Y	08	Dermatitis	3	Skin disorders	N	dermatitis	N	Dermatitis NOS	Dermatitis and eczema	Epidermal and dermal conditions	Skin and subcutaneous tissue disorders
AE	Y	06	Diarrhoea	2	Gastrointestinal disorders	N	diarrhea without dehydration	N	Diarrhea NOS	Diarrhoea (excl infective)	Gastrointestinal motility and defaecation conditions	Gastrointestinal disorders
AE	Y	03	Irritability	13	Other disorders	N	Irritable/unsettled	N	Irritable	General signs and symptoms NEC	General system disorders NEC	General disorders and administration site conditions
AE	Y	04	Irritability	13	Other disorders	N	Irritable/unsettled	N	Irritable	General signs and symptoms NEC	General system disorders NEC	General disorders and administration site conditions
AE	Y	05	Irritability	13	Other disorders	N	Irritable/unsettled	N	Irritable	General signs and symptoms NEC	General system disorders NEC	General disorders and administration site conditions
AE	Y	07	Irritability	13	Other disorders	N	Irritable/unsettled	N	Irritable	General signs and symptoms NEC	General system disorders NEC	General disorders and administration site conditions
AE	Y	01	Miliaria	3	Skin disorders	N	miliaria	N	Miliaria	Apocrine and eccrine gland disorders	Skin appendage conditions	Skin and subcutaneous tissue disorders
AE	Y	02	Pyrexia	10	Unspecified pyrexia	N	Fever	N	Fever	Febrile disorders	Body temperature conditions	General disorders and administration site conditions
AE	Y	03	Pyrexia	10	Unspecified pyrexia	N	Fever	N	Fever	Febrile disorders	Body temperature conditions	General disorders and administration site conditions
AE	Y	01	Upper respiratory tract infection	1	Respiratory system disorders	N	upper respiratory tract infection	N	Upper respiratory tract infection	Upper respiratory tract infections	Infections - pathogen unspecified	Infections and infestations
AE	Y	05	Hypophagia	13	Other disorders	N	Reduced intake	N	Oral intake reduced	Appetite disorders	Appetite and general nutritional disorders	Metabolism and nutrition disorders
AE	Y	06	Hypophagia	13	Other disorders	N	Reduced intake	N	Oral intake reduced	Appetite disorders	Appetite and general nutritional disorders	Metabolism and nutrition disorders
AE	Y	07	Influenza	1	Respiratory system disorders	N	influenza	N	Influenza	Influenza viral infections	Viral infectious disorders	Infections and infestations
AE	Y	02	Pyrexia	10	Unspecified pyrexia	N	Fever	N	Fever	Febrile disorders	Body temperature conditions	General disorders and administration site conditions
AE	Y	01	Upper respiratory tract infection	1	Respiratory system disorders	N	upper respiratory tract infection	N	Upper respiratory tract infection	Upper respiratory tract infections	Infections - pathogen unspecified	Infections and infestations
AE	Y	04	Upper respiratory tract infection	1	Respiratory system disorders	N	upper respiratory tract infection	N	Upper respiratory tract infection	Upper respiratory tract infections	Infections - pathogen unspecified	Infections and infestations
AE	Y	03	Pyrexia	10	Unspecified pyrexia	Y	Fever	N	Fever	Febrile disorders	Body temperature conditions	General disorders and administration site conditions
AE	Y	02	Dermatitis	3	Skin disorders	N	dermatitis	N	Dermatitis NOS	Dermatitis and eczema	Epidermal and dermal conditions	Skin and subcutaneous tissue disorders
AE	Y	06	Diarrhoea	2	Gastrointestinal disorders	N	Loose stool (< 3 in a 24 hour period)	N	Loose stools	Diarrhoea (excl infective)	Gastrointestinal motility and defaecation conditions	Gastrointestinal disorders
AE	Y	07	Diarrhoea	2	Gastrointestinal disorders	N	diarrhea without dehydration	N	Diarrhea NOS	Diarrhoea (excl infective)	Gastrointestinal motility and defaecation conditions	Gastrointestinal disorders
AE	Y	08	Diarrhoea	2	Gastrointestinal disorders	N	diarrhea without dehydration	N	Diarrhea NOS	Diarrhoea (excl infective)	Gastrointestinal motility and defaecation conditions	Gastrointestinal disorders
AE	Y	03	Miliaria	3	Skin disorders	N	miliaria	N	Miliaria	Apocrine and eccrine gland disorders	Skin appendage conditions	Skin and subcutaneous tissue disorders
AE	Y	04	Pyrexia	10	Unspecified pyrexia	N	Fever	N	Fever	Febrile disorders	Body temperature conditions	General disorders and administration site conditions
AE	Y	05	Pyrexia	10	Unspecified pyrexia	N	Fever	N	Fever	Febrile disorders	Body temperature conditions	General disorders and administration site conditions
AE	Y	01	Stomatitis	2	Gastrointestinal disorders	N	stomatitis	N	Stomatitis	Stomatitis and ulceration	Oral soft tissue conditions	Gastrointestinal disorders
AE	Y	08	Constipation	2	Gastrointestinal disorders	N	constipation	N	Constipation	Gastrointestinal atonic and hypomotility disorders NEC	Gastrointestinal motility and defaecation conditions	Gastrointestinal disorders
AE	Y	03	Decreased activity	13	Other disorders	N	Reduced activity	N	Decreased activity	Asthenic conditions	General system disorders NEC	General disorders and administration site conditions
AE	Y	06	Decreased activity	13	Other disorders	N	Reduced activity	N	Decreased activity	Asthenic conditions	General system disorders NEC	General disorders and administration site conditions
AE	Y	09	Decreased activity	13	Other disorders	N	Reduced activity	N	Decreased activity	Asthenic conditions	General system disorders NEC	General disorders and administration site conditions
AE	Y	11	Decreased activity	13	Other disorders	N	Reduced activity	N	Decreased activity	Asthenic conditions	General system disorders NEC	General disorders and administration site conditions
AE	Y	15	Decreased activity	13	Other disorders	N	Reduced activity	N	Decreased activity	Asthenic conditions	General system disorders NEC	General disorders and administration site conditions
AE	Y	17	Decreased activity	13	Other disorders	N	Reduced activity	N	Decreased activity	Asthenic conditions	General system disorders NEC	General disorders and administration site conditions
AE	Y	19	Diarrhoea	2	Gastrointestinal disorders	N	Diarrhea (>= 3 loose stools in a 24 hour period)	N	Diarrhea NOS	Diarrhoea (excl infective)	Gastrointestinal motility and defaecation conditions	Gastrointestinal disorders
AE	Y	05	Hypophagia	13	Other disorders	N	Reduced intake	N	Oral intake reduced	Appetite disorders	Appetite and general nutritional disorders	Metabolism and nutrition disorders
AE	Y	14	Hypophagia	13	Other disorders	N	Reduced intake	N	Oral intake reduced	Appetite disorders	Appetite and general nutritional disorders	Metabolism and nutrition disorders
AE	Y	01	Irritability	13	Other disorders	N	Irritable/unsettled	N	Irritable	General signs and symptoms NEC	General system disorders NEC	General disorders and administration site conditions
AE	Y	02	Irritability	13	Other disorders	N	Irritable/unsettled	N	Irritable	General signs and symptoms NEC	General system disorders NEC	General disorders and administration site conditions
AE	Y	07	Irritability	13	Other disorders	N	Irritable/unsettled	N	Irritable	General signs and symptoms NEC	General system disorders NEC	General disorders and administration site conditions
AE	Y	10	Irritability	13	Other disorders	N	Irritable/unsettled	N	Irritable	General signs and symptoms NEC	General system disorders NEC	General disorders and administration site conditions
AE	Y	12	Irritability	13	Other disorders	N	Irritable/unsettled	N	Irritable	General signs and symptoms NEC	General system disorders NEC	General disorders and administration site conditions
AE	Y	16	Irritability	13	Other disorders	N	Irritable/unsettled	N	Irritable	General signs and symptoms NEC	General system disorders NEC	General disorders and administration site conditions
AE	Y	18	Irritability	13	Other disorders	N	Irritable/unsettled	N	Irritable	General signs and symptoms NEC	General system disorders NEC	General disorders and administration site conditions
AE	Y	20	Upper respiratory tract infection	1	Respiratory system disorders	N	upper respiratory tract infection	N	Upper respiratory tract infection	Upper respiratory tract infections	Infections - pathogen unspecified	Infections and infestations
AE	Y	04	Dermatitis	3	Skin disorders	Y	dermatitis	N	Dermatitis NOS	Dermatitis and eczema	Epidermal and dermal conditions	Skin and subcutaneous tissue disorders
AE	Y	13	Upper respiratory tract infection	1	Respiratory system disorders	Y	upper respiratory tract infection	N	Upper respiratory tract infection	Upper respiratory tract infections	Infections - pathogen unspecified	Infections and infestations
AE	Y	07	Diarrhoea	2	Gastrointestinal disorders	N	Loose stool (< 3 in a 24 hour period)	N	Loose stools	Diarrhoea (excl infective)	Gastrointestinal motility and defaecation conditions	Gastrointestinal disorders
AE	Y	10	Diarrhoea	2	Gastrointestinal disorders	N	Loose stool (< 3 in a 24 hour period)	N	Loose stools	Diarrhoea (excl infective)	Gastrointestinal motility and defaecation conditions	Gastrointestinal disorders
AE	Y	13	Diarrhoea	2	Gastrointestinal disorders	N	Loose stool (< 3 in a 24 hour period)	N	Loose stools	Diarrhoea (excl infective)	Gastrointestinal motility and defaecation conditions	Gastrointestinal disorders
AE	Y	14	Diarrhoea	2	Gastrointestinal disorders	N	diarrhea without dehydration	N	Diarrhea NOS	Diarrhoea (excl infective)	Gastrointestinal motility and defaecation conditions	Gastrointestinal disorders
AE	Y	17	Diarrhoea	2	Gastrointestinal disorders	N	diarrhea with some dehydration	N	Diarrhea NOS	Diarrhoea (excl infective)	Gastrointestinal motility and defaecation conditions	Gastrointestinal disorders
AE	Y	18	Diarrhoea	2	Gastrointestinal disorders	N	acute watery diarrhea with some dehydration	Y	Watery diarrhea	Diarrhoea (excl infective)	Gastrointestinal motility and defaecation conditions	Gastrointestinal disorders
AE	Y	02	Hypophagia	13	Other disorders	N	Reduced intake	N	Oral intake reduced	Appetite disorders	Appetite and general nutritional disorders	Metabolism and nutrition disorders
AE	Y	11	Hypophagia	13	Other disorders	N	Reduced intake	N	Oral intake reduced	Appetite disorders	Appetite and general nutritional disorders	Metabolism and nutrition disorders
AE	Y	01	Irritability	13	Other disorders	N	Irritable/unsettled	N	Irritable	General signs and symptoms NEC	General system disorders NEC	General disorders and administration site conditions
AE	Y	03	Irritability	13	Other disorders	N	Irritable/unsettled	N	Irritable	General signs and symptoms NEC	General system disorders NEC	General disorders and administration site conditions
AE	Y	04	Irritability	13	Other disorders	N	Irritable/unsettled	N	Irritable	General signs and symptoms NEC	General system disorders NEC	General disorders and administration site conditions
AE	Y	05	Irritability	13	Other disorders	N	Irritable/unsettled	N	Irritable	General signs and symptoms NEC	General system disorders NEC	General disorders and administration site conditions
AE	Y	06	Irritability	13	Other disorders	N	Irritable/unsettled	N	Irritable	General signs and symptoms NEC	General system disorders NEC	General disorders and administration site conditions
AE	Y	12	Irritability	13	Other disorders	N	Irritable/unsettled	N	Irritable	General signs and symptoms NEC	General system disorders NEC	General disorders and administration site conditions
AE	Y	08	Upper respiratory tract infection	1	Respiratory system disorders	N	upper respiratory tract infection	N	Upper respiratory tract infection	Upper respiratory tract infections	Infections - pathogen unspecified	Infections and infestations
AE	Y	09	Upper respiratory tract infection	1	Respiratory system disorders	N	upper respiratory tract infection	N	Upper respiratory tract infection	Upper respiratory tract infections	Infections - pathogen unspecified	Infections and infestations
AE	Y	15	Upper respiratory tract infection	1	Respiratory system disorders	N	upper respiratory tract infection	N	Upper respiratory tract infection	Upper respiratory tract infections	Infections - pathogen unspecified	Infections and infestations
AE	Y	16	Upper respiratory tract infection	1	Respiratory system disorders	N	upper respiratory tract infection	N	Upper respiratory tract infection	Upper respiratory tract infections	Infections - pathogen unspecified	Infections and infestations
AE	Y	19	Upper respiratory tract infection	1	Respiratory system disorders	N	upper respiratory tract infection	N	Upper respiratory tract infection	Upper respiratory tract infections	Infections - pathogen unspecified	Infections and infestations
AE	Y	02	Irritability	13	Other disorders	N	Irritable/unsettled	N	Irritable	General signs and symptoms NEC	General system disorders NEC	General disorders and administration site conditions
AE	Y	03	Vomiting	2	Gastrointestinal disorders	N	Vomiting	N	Vomiting	Nausea and vomiting symptoms	Gastrointestinal signs and symptoms	Gastrointestinal disorders
AE	Y	04	Vomiting	2	Gastrointestinal disorders	N	Vomiting	N	Vomiting	Nausea and vomiting symptoms	Gastrointestinal signs and symptoms	Gastrointestinal disorders
AE	Y	01	Umbilical granuloma	13	Other disorders	Y	granuloma umbilical	N	Umbilical granuloma	Umbilical cord complications	Neonatal and perinatal conditions	Pregnancy, puerperium and perinatal conditions
AE	Y	05	Decreased activity	13	Other disorders	N	Reduced activity	N	Decreased activity	Asthenic conditions	General system disorders NEC	General disorders and administration site conditions
AE	Y	03	Diarrhoea	2	Gastrointestinal disorders	N	Diarrhea (>= 3 loose stools in a 24 hour period)	N	Diarrhea NOS	Diarrhoea (excl infective)	Gastrointestinal motility and defaecation conditions	Gastrointestinal disorders
AE	Y	07	Diarrhoea	2	Gastrointestinal disorders	N	diarrhea without dehydration	N	Diarrhea NOS	Diarrhoea (excl infective)	Gastrointestinal motility and defaecation conditions	Gastrointestinal disorders
AE	Y	10	Diarrhoea	2	Gastrointestinal disorders	N	acute diarrhea with no dehydration	N	Acute diarrhea	Diarrhoea (excl infective)	Gastrointestinal motility and defaecation conditions	Gastrointestinal disorders
AE	Y	11	Diarrhoea	2	Gastrointestinal disorders	N	diarrhea without dehydration	N	Diarrhea NOS	Diarrhoea (excl infective)	Gastrointestinal motility and defaecation conditions	Gastrointestinal disorders
AE	Y	06	Irritability	13	Other disorders	N	Irritable/unsettled	N	Irritable	General signs and symptoms NEC	General system disorders NEC	General disorders and administration site conditions
AE	Y	08	Irritability	13	Other disorders	N	Irritable/unsettled	N	Irritable	General signs and symptoms NEC	General system disorders NEC	General disorders and administration site conditions
AE	Y	02	Miliaria	3	Skin disorders	N	miliaria	N	Miliaria	Apocrine and eccrine gland disorders	Skin appendage conditions	Skin and subcutaneous tissue disorders
AE	Y	04	Pyrexia	10	Unspecified pyrexia	N	Fever	N	Fever	Febrile disorders	Body temperature conditions	General disorders and administration site conditions
AE	Y	09	Respiratory tract infection	1	Respiratory system disorders	N	acute respiratory tract infection	Y	Acute respiratory tract infection	Infections NEC	Infections - pathogen unspecified	Infections and infestations
AE	Y	01	Upper respiratory tract infection	1	Respiratory system disorders	N	upper respiratory tract infection	N	Upper respiratory tract infection	Upper respiratory tract infections	Infections - pathogen unspecified	Infections and infestations
AE	Y	03	Constipation	2	Gastrointestinal disorders	N	constipation	N	Constipation	Gastrointestinal atonic and hypomotility disorders NEC	Gastrointestinal motility and defaecation conditions	Gastrointestinal disorders
AE	Y	08	Convulsion neonatal	7	Central-peripheral nervous system disorders	N	neonatal seizure	N	Neonatal seizures	Seizures and seizure disorders NEC	Seizures (incl subtypes)	Nervous system disorders
AE	Y	07	Diarrhoea	2	Gastrointestinal disorders	N	acute diarrhea without dehydration	N	Acute diarrhea	Diarrhoea (excl infective)	Gastrointestinal motility and defaecation conditions	Gastrointestinal disorders
AE	Y	09	Jaundice	13	Other disorders	N	neonatal jaundice	N	Jaundice	Cholestasis and jaundice	Hepatic and hepatobiliary disorders	Hepatobiliary disorders
AE	Y	04	Upper respiratory tract infection	1	Respiratory system disorders	N	upper respiratory tract infection	N	Upper respiratory tract infection	Upper respiratory tract infections	Infections - pathogen unspecified	Infections and infestations
AE	Y	02	Vomiting	2	Gastrointestinal disorders	N	Vomiting	N	Vomiting	Nausea and vomiting symptoms	Gastrointestinal signs and symptoms	Gastrointestinal disorders
AE	Y	05	Dermatitis diaper	3	Skin disorders	Y	diaper rash	N	Diaper rash	Dermatitis and eczema	Epidermal and dermal conditions	Skin and subcutaneous tissue disorders
AE	Y	01	Sepsis neonatal	12	Other infections disease	Y	bacterial sepsis of newborn	Y	Sepsis neonatal	Sepsis, bacteraemia, viraemia and fungaemia NEC	Infections - pathogen unspecified	Infections and infestations
AE	Y	04	Irritability	13	Other disorders	N	Irritable/unsettled	N	Irritable	General signs and symptoms NEC	General system disorders NEC	General disorders and administration site conditions
AE	Y	01	Pyrexia	10	Unspecified pyrexia	N	Fever	N	Fever	Febrile disorders	Body temperature conditions	General disorders and administration site conditions
AE	Y	03	Pyrexia	10	Unspecified pyrexia	N	Fever	N	Fever	Febrile disorders	Body temperature conditions	General disorders and administration site conditions
AE	Y	05	Upper respiratory tract infection	1	Respiratory system disorders	N	upper respiratory tract infection	N	Upper respiratory tract infection	Upper respiratory tract infections	Infections - pathogen unspecified	Infections and infestations
AE	Y	02	Urinary tract infection	6	Genitourinary system disorders	Y	urinary tract infection	Y	Urinary tract infection NOS	Urinary tract infections	Infections - pathogen unspecified	Infections and infestations
AE	Y	04	Constipation	2	Gastrointestinal disorders	N	constipation	N	Constipation	Gastrointestinal atonic and hypomotility disorders NEC	Gastrointestinal motility and defaecation conditions	Gastrointestinal disorders
AE	Y	05	Constipation	2	Gastrointestinal disorders	N	constipation	N	Constipation	Gastrointestinal atonic and hypomotility disorders NEC	Gastrointestinal motility and defaecation conditions	Gastrointestinal disorders
AE	Y	09	Constipation	2	Gastrointestinal disorders	N	constipation	N	Constipation	Gastrointestinal atonic and hypomotility disorders NEC	Gastrointestinal motility and defaecation conditions	Gastrointestinal disorders
AE	Y	11	Constipation	2	Gastrointestinal disorders	N	constipation	N	Constipation	Gastrointestinal atonic and hypomotility disorders NEC	Gastrointestinal motility and defaecation conditions	Gastrointestinal disorders
AE	Y	16	Constipation	2	Gastrointestinal disorders	N	constipation	N	Constipation	Gastrointestinal atonic and hypomotility disorders NEC	Gastrointestinal motility and defaecation conditions	Gastrointestinal disorders
AE	Y	02	Decreased activity	13	Other disorders	N	Reduced activity	N	Decreased activity	Asthenic conditions	General system disorders NEC	General disorders and administration site conditions
AE	Y	08	Diarrhoea	2	Gastrointestinal disorders	N	Diarrhea (>= 3 loose stools in a 24 hour period)	N	Diarrhea NOS	Diarrhoea (excl infective)	Gastrointestinal motility and defaecation conditions	Gastrointestinal disorders
AE	Y	10	Diarrhoea	2	Gastrointestinal disorders	N	Diarrhea (>= 3 loose stools in a 24 hour period)	N	Diarrhea NOS	Diarrhoea (excl infective)	Gastrointestinal motility and defaecation conditions	Gastrointestinal disorders
AE	Y	14	Diarrhoea	2	Gastrointestinal disorders	N	Loose stool (< 3 in a 24 hour period)	N	Loose stools	Diarrhoea (excl infective)	Gastrointestinal motility and defaecation conditions	Gastrointestinal disorders
AE	Y	17	Diarrhoea	2	Gastrointestinal disorders	N	Diarrhea (>= 3 loose stools in a 24 hour period)	N	Diarrhea NOS	Diarrhoea (excl infective)	Gastrointestinal motility and defaecation conditions	Gastrointestinal disorders
AE	Y	21	Diarrhoea	2	Gastrointestinal disorders	N	diarrhea with no dehydration	N	Diarrhea NOS	Diarrhoea (excl infective)	Gastrointestinal motility and defaecation conditions	Gastrointestinal disorders
AE	Y	22	Diarrhoea	2	Gastrointestinal disorders	N	acute diarrhea with no dehydration	N	Acute diarrhea	Diarrhoea (excl infective)	Gastrointestinal motility and defaecation conditions	Gastrointestinal disorders
AE	Y	01	Hypophagia	13	Other disorders	N	Reduced intake	N	Oral intake reduced	Appetite disorders	Appetite and general nutritional disorders	Metabolism and nutrition disorders
AE	Y	06	Irritability	13	Other disorders	N	Irritable/unsettled	N	Irritable	General signs and symptoms NEC	General system disorders NEC	General disorders and administration site conditions
AE	Y	13	Irritability	13	Other disorders	N	Irritable/unsettled	N	Irritable	General signs and symptoms NEC	General system disorders NEC	General disorders and administration site conditions
AE	Y	20	Irritability	13	Other disorders	N	Irritable/unsettled	N	Irritable	General signs and symptoms NEC	General system disorders NEC	General disorders and administration site conditions
AE	Y	07	Pyrexia	10	Unspecified pyrexia	N	Fever	N	Fever	Febrile disorders	Body temperature conditions	General disorders and administration site conditions
AE	Y	18	Pyrexia	10	Unspecified pyrexia	N	Fever	N	Fever	Febrile disorders	Body temperature conditions	General disorders and administration site conditions
AE	Y	03	Vomiting	2	Gastrointestinal disorders	N	Vomiting	N	Vomiting	Nausea and vomiting symptoms	Gastrointestinal signs and symptoms	Gastrointestinal disorders
AE	Y	12	Vomiting	2	Gastrointestinal disorders	N	Vomiting	N	Vomiting	Nausea and vomiting symptoms	Gastrointestinal signs and symptoms	Gastrointestinal disorders
AE	Y	15	Vomiting	2	Gastrointestinal disorders	N	Vomiting	N	Vomiting	Nausea and vomiting symptoms	Gastrointestinal signs and symptoms	Gastrointestinal disorders
AE	Y	19	Vomiting	2	Gastrointestinal disorders	N	Vomiting	N	Vomiting	Nausea and vomiting symptoms	Gastrointestinal signs and symptoms	Gastrointestinal disorders
AE	Y	04	Constipation	2	Gastrointestinal disorders	N	constipation	N	Constipation	Gastrointestinal atonic and hypomotility disorders NEC	Gastrointestinal motility and defaecation conditions	Gastrointestinal disorders
AE	Y	05	Constipation	2	Gastrointestinal disorders	N	constipation	N	Constipation	Gastrointestinal atonic and hypomotility disorders NEC	Gastrointestinal motility and defaecation conditions	Gastrointestinal disorders
AE	Y	01	Diarrhoea	2	Gastrointestinal disorders	N	Loose stool (< 3 in a 24 hour period)	N	Loose stools	Diarrhoea (excl infective)	Gastrointestinal motility and defaecation conditions	Gastrointestinal disorders
AE	Y	02	Diarrhoea	2	Gastrointestinal disorders	N	Loose stool (< 3 in a 24 hour period)	N	Loose stools	Diarrhoea (excl infective)	Gastrointestinal motility and defaecation conditions	Gastrointestinal disorders
AE	Y	07	Diarrhoea	2	Gastrointestinal disorders	N	diarrhea without dehydration	N	Diarrhea NOS	Diarrhoea (excl infective)	Gastrointestinal motility and defaecation conditions	Gastrointestinal disorders
AE	Y	03	Irritability	13	Other disorders	N	Irritable/unsettled	N	Irritable	General signs and symptoms NEC	General system disorders NEC	General disorders and administration site conditions
AE	Y	06	Upper respiratory tract infection	1	Respiratory system disorders	N	upper respiratory tract infection	N	Upper respiratory tract infection	Upper respiratory tract infections	Infections - pathogen unspecified	Infections and infestations
AE	Y	13	Bronchitis	1	Respiratory system disorders	N	bronchitis	N	Bronchitis NOS	Lower respiratory tract and lung infections	Infections - pathogen unspecified	Infections and infestations
AE	Y	05	Conjunctivitis	4	Ocular disorders	N	conjunctivitis	N	Conjunctivitis NOS	Conjunctival infections, irritations and inflammations	Ocular infections, irritations and inflammations	Eye disorders
AE	Y	11	Dermatitis contact	3	Skin disorders	N	irritant contact dermatitis	N	Dermatitis irritant contact	Dermatitis and eczema	Epidermal and dermal conditions	Skin and subcutaneous tissue disorders
AE	Y	06	Dermatitis	3	Skin disorders	N	dermatitis	N	Dermatitis NOS	Dermatitis and eczema	Epidermal and dermal conditions	Skin and subcutaneous tissue disorders
AE	Y	15	Diarrhoea	2	Gastrointestinal disorders	N	diarrhea without dehydration	N	Diarrhea NOS	Diarrhoea (excl infective)	Gastrointestinal motility and defaecation conditions	Gastrointestinal disorders
AE	Y	01	Hypophagia	13	Other disorders	N	Reduced intake	N	Oral intake reduced	Appetite disorders	Appetite and general nutritional disorders	Metabolism and nutrition disorders
AE	Y	02	Irritability	13	Other disorders	N	Irritable/unsettled	N	Irritable	General signs and symptoms NEC	General system disorders NEC	General disorders and administration site conditions
AE	Y	08	Irritability	13	Other disorders	N	Irritable/unsettled	N	Irritable	General signs and symptoms NEC	General system disorders NEC	General disorders and administration site conditions
AE	Y	04	Pyrexia	10	Unspecified pyrexia	N	Fever	N	Fever	Febrile disorders	Body temperature conditions	General disorders and administration site conditions
AE	Y	03	Stomatitis	2	Gastrointestinal disorders	N	stomatitis	N	Stomatitis	Stomatitis and ulceration	Oral soft tissue conditions	Gastrointestinal disorders
AE	Y	07	Upper respiratory tract infection	1	Respiratory system disorders	N	UPPER RESPIRATORY TRACT INFECTION	N	Upper respiratory tract infection	Upper respiratory tract infections	Infections - pathogen unspecified	Infections and infestations
AE	Y	09	Upper respiratory tract infection	1	Respiratory system disorders	N	upper respiratory tract infection	N	Upper respiratory tract infection	Upper respiratory tract infections	Infections - pathogen unspecified	Infections and infestations
AE	Y	12	Upper respiratory tract infection	1	Respiratory system disorders	N	upper respiratory tract infection	N	Upper respiratory tract infection	Upper respiratory tract infections	Infections - pathogen unspecified	Infections and infestations
AE	Y	14	Dermatitis	3	Skin disorders	Y	dermatitis	N	Dermatitis NOS	Dermatitis and eczema	Epidermal and dermal conditions	Skin and subcutaneous tissue disorders
AE	Y	10	Diarrhoea	2	Gastrointestinal disorders	Y	persistent diarrhea without dehydration	N	Diarrhoea	Diarrhoea (excl infective)	Gastrointestinal motility and defaecation conditions	Gastrointestinal disorders
AE	Y	13	Conjunctivitis	4	Ocular disorders	N	conjunctivitis	N	Conjunctivitis NOS	Conjunctival infections, irritations and inflammations	Ocular infections, irritations and inflammations	Eye disorders
AE	Y	02	Diarrhoea	2	Gastrointestinal disorders	N	Diarrhea (>= 3 loose stools in a 24 hour period)	N	Diarrhea NOS	Diarrhoea (excl infective)	Gastrointestinal motility and defaecation conditions	Gastrointestinal disorders
AE	Y	03	Diarrhoea	2	Gastrointestinal disorders	N	Diarrhea (>= 3 loose stools in a 24 hour period)	N	Diarrhea NOS	Diarrhoea (excl infective)	Gastrointestinal motility and defaecation conditions	Gastrointestinal disorders
AE	Y	05	Diarrhoea	2	Gastrointestinal disorders	N	Diarrhea (>= 3 loose stools in a 24 hour period)	N	Diarrhea NOS	Diarrhoea (excl infective)	Gastrointestinal motility and defaecation conditions	Gastrointestinal disorders
AE	Y	08	Diarrhoea	2	Gastrointestinal disorders	N	Diarrhea (>= 3 loose stools in a 24 hour period)	N	Diarrhea NOS	Diarrhoea (excl infective)	Gastrointestinal motility and defaecation conditions	Gastrointestinal disorders
AE	Y	11	Diarrhoea	2	Gastrointestinal disorders	N	Diarrhea (>= 3 loose stools in a 24 hour period)	N	Diarrhea NOS	Diarrhoea (excl infective)	Gastrointestinal motility and defaecation conditions	Gastrointestinal disorders
AE	Y	12	Irritability	13	Other disorders	N	Irritable/unsettled	N	Irritable	General signs and symptoms NEC	General system disorders NEC	General disorders and administration site conditions
AE	Y	01	Pyrexia	10	Unspecified pyrexia	N	Fever	N	Fever	Febrile disorders	Body temperature conditions	General disorders and administration site conditions
AE	Y	06	Pyrexia	10	Unspecified pyrexia	N	Fever	N	Fever	Febrile disorders	Body temperature conditions	General disorders and administration site conditions
AE	Y	09	Pyrexia	10	Unspecified pyrexia	N	Fever	N	Fever	Febrile disorders	Body temperature conditions	General disorders and administration site conditions
AE	Y	04	Upper respiratory tract infection	1	Respiratory system disorders	N	upper respiratory tract infection	N	Upper respiratory tract infection	Upper respiratory tract infections	Infections - pathogen unspecified	Infections and infestations
AE	Y	10	Upper respiratory tract infection	1	Respiratory system disorders	N	upper respiratory tract infection	N	Upper respiratory tract infection	Upper respiratory tract infections	Infections - pathogen unspecified	Infections and infestations
AE	Y	07	Upper respiratory tract infection	1	Respiratory system disorders	Y	upper respiratory tract infection	Y	Upper respiratory tract infection	Upper respiratory tract infections	Infections - pathogen unspecified	Infections and infestations
AE	Y	03	Bronchitis	1	Respiratory system disorders	Y	bronchitis	N	Bronchitis NOS	Lower respiratory tract and lung infections	Infections - pathogen unspecified	Infections and infestations
AE	Y	07	Decreased activity	13	Other disorders	N	Reduced activity	N	Decreased activity	Asthenic conditions	General system disorders NEC	General disorders and administration site conditions
AE	Y	04	Diarrhoea	2	Gastrointestinal disorders	N	Diarrhea (>= 3 loose stools in a 24 hour period)	N	Diarrhea NOS	Diarrhoea (excl infective)	Gastrointestinal motility and defaecation conditions	Gastrointestinal disorders
AE	Y	08	Hypophagia	13	Other disorders	N	Reduced intake	N	Oral intake reduced	Appetite disorders	Appetite and general nutritional disorders	Metabolism and nutrition disorders
AE	Y	01	Irritability	13	Other disorders	N	Irritable/unsettled	N	Irritable	General signs and symptoms NEC	General system disorders NEC	General disorders and administration site conditions
AE	Y	09	Irritability	13	Other disorders	N	Irritable/unsettled	N	Irritable	General signs and symptoms NEC	General system disorders NEC	General disorders and administration site conditions
AE	Y	10	Irritability	13	Other disorders	N	Irritable/unsettled	N	Irritable	General signs and symptoms NEC	General system disorders NEC	General disorders and administration site conditions
AE	Y	15	Irritability	13	Other disorders	N	Irritable/unsettled	N	Irritable	General signs and symptoms NEC	General system disorders NEC	General disorders and administration site conditions
AE	Y	05	Omphalitis	12	Other infections disease	N	omphalitis	N	Omphalitis	Infections NEC	Infections - pathogen unspecified	Infections and infestations
AE	Y	06	Pyrexia	10	Unspecified pyrexia	N	Fever	N	Fever	Febrile disorders	Body temperature conditions	General disorders and administration site conditions
AE	Y	14	Stomatitis	2	Gastrointestinal disorders	N	stomatitis	N	Stomatitis	Stomatitis and ulceration	Oral soft tissue conditions	Gastrointestinal disorders
AE	Y	02	Upper respiratory tract infection	1	Respiratory system disorders	N	upper respiratory tract infection	N	Upper respiratory tract infection	Upper respiratory tract infections	Infections - pathogen unspecified	Infections and infestations
AE	Y	11	Upper respiratory tract infection	1	Respiratory system disorders	N	upper respiratory tract infection	N	Upper respiratory tract infection	Upper respiratory tract infections	Infections - pathogen unspecified	Infections and infestations
AE	Y	16	Upper respiratory tract infection	1	Respiratory system disorders	N	upper respiratory tract infection	N	Upper respiratory tract infection	Upper respiratory tract infections	Infections - pathogen unspecified	Infections and infestations
AE	Y	13	Miliaria	3	Skin disorders	Y	miliaria pustula type	N	Miliaria pustulosa	Apocrine and eccrine gland disorders	Skin appendage conditions	Skin and subcutaneous tissue disorders
AE	Y	02	Decreased activity	13	Other disorders	N	Reduced activity	N	Decreased activity	Asthenic conditions	General system disorders NEC	General disorders and administration site conditions
AE	Y	05	Decreased activity	13	Other disorders	N	Reduced activity	N	Decreased activity	Asthenic conditions	General system disorders NEC	General disorders and administration site conditions
AE	Y	09	Decreased activity	13	Other disorders	N	Reduced activity	N	Decreased activity	Asthenic conditions	General system disorders NEC	General disorders and administration site conditions
AE	Y	01	Dermatitis	3	Skin disorders	N	dermatitis	N	Dermatitis NOS	Dermatitis and eczema	Epidermal and dermal conditions	Skin and subcutaneous tissue disorders
AE	Y	03	Irritability	13	Other disorders	N	Irritable/unsettled	N	Irritable	General signs and symptoms NEC	General system disorders NEC	General disorders and administration site conditions
AE	Y	06	Irritability	13	Other disorders	N	Irritable/unsettled	N	Irritable	General signs and symptoms NEC	General system disorders NEC	General disorders and administration site conditions
AE	Y	10	Irritability	13	Other disorders	N	Irritable/unsettled	N	Irritable	General signs and symptoms NEC	General system disorders NEC	General disorders and administration site conditions
AE	Y	07	Pyrexia	10	Unspecified pyrexia	N	Fever	N	Fever	Febrile disorders	Body temperature conditions	General disorders and administration site conditions
AE	Y	11	Pyrexia	10	Unspecified pyrexia	N	Fever	N	Fever	Febrile disorders	Body temperature conditions	General disorders and administration site conditions
AE	Y	08	Upper respiratory tract infection	1	Respiratory system disorders	N	upper respiratory tract infection	N	Upper respiratory tract infection	Upper respiratory tract infections	Infections - pathogen unspecified	Infections and infestations
AE	Y	04	Vomiting	2	Gastrointestinal disorders	N	Vomiting	N	Vomiting	Nausea and vomiting symptoms	Gastrointestinal signs and symptoms	Gastrointestinal disorders
AE	Y	02	Diarrhoea	2	Gastrointestinal disorders	N	Loose stool (< 3 in a 24 hour period)	N	Loose stools	Diarrhoea (excl infective)	Gastrointestinal motility and defaecation conditions	Gastrointestinal disorders
AE	Y	03	Irritability	13	Other disorders	N	Irritable/unsettled	N	Irritable	General signs and symptoms NEC	General system disorders NEC	General disorders and administration site conditions
AE	Y	01	Jaundice	13	Other disorders	N	neonatal jaundice	N	Jaundice	Cholestasis and jaundice	Hepatic and hepatobiliary disorders	Hepatobiliary disorders
AE	Y	04	Upper respiratory tract infection	1	Respiratory system disorders	N	upper respiratory tract infection	N	Upper respiratory tract infection	Upper respiratory tract infections	Infections - pathogen unspecified	Infections and infestations
AE	Y	06	Upper respiratory tract infection	1	Respiratory system disorders	Y	upper respiratory tract infection	N	Upper respiratory tract infection	Upper respiratory tract infections	Infections - pathogen unspecified	Infections and infestations
AE	Y	03	Irritability	13	Other disorders	N	Irritable/unsettled	N	Irritable	General signs and symptoms NEC	General system disorders NEC	General disorders and administration site conditions
AE	Y	04	Irritability	13	Other disorders	N	Irritable/unsettled	N	Irritable	General signs and symptoms NEC	General system disorders NEC	General disorders and administration site conditions
AE	Y	05	Irritability	13	Other disorders	N	Irritable/unsettled	N	Irritable	General signs and symptoms NEC	General system disorders NEC	General disorders and administration site conditions
AE	Y	02	Pyrexia	10	Unspecified pyrexia	N	Fever	N	Fever	Febrile disorders	Body temperature conditions	General disorders and administration site conditions
AE	Y	01	Skin irritation	3	Skin disorders	Y	skin irritation	N	Skin irritation	Dermatitis and eczema	Epidermal and dermal conditions	Skin and subcutaneous tissue disorders
AE	Y	04	Diarrhoea	2	Gastrointestinal disorders	N	Loose stool (< 3 in a 24 hour period)	N	Loose stools	Diarrhoea (excl infective)	Gastrointestinal motility and defaecation conditions	Gastrointestinal disorders
AE	Y	08	Diarrhoea	2	Gastrointestinal disorders	N	Diarrhea (>= 3 loose stools in a 24 hour period)	N	Diarrhea NOS	Diarrhoea (excl infective)	Gastrointestinal motility and defaecation conditions	Gastrointestinal disorders
AE	Y	02	Irritability	13	Other disorders	N	Irritable/unsettled	N	Irritable	General signs and symptoms NEC	General system disorders NEC	General disorders and administration site conditions
AE	Y	03	Neck mass	13	Other disorders	N	lump in the left neck	N	Neck mass	Soft tissue disorders NEC	Musculoskeletal and connective tissue disorders NEC	Musculoskeletal and connective tissue disorders
AE	Y	05	Pyrexia	10	Unspecified pyrexia	N	Fever	N	Fever	Febrile disorders	Body temperature conditions	General disorders and administration site conditions
AE	Y	07	Pyrexia	10	Unspecified pyrexia	N	Fever	N	Fever	Febrile disorders	Body temperature conditions	General disorders and administration site conditions
AE	Y	01	Malnutrition	9	Metabolism and nutrition disorders	Y	undernutrition	Y	Malnutrition NOS	General nutritional disorders NEC	Appetite and general nutritional disorders	Metabolism and nutrition disorders
AE	Y	06	Nasopharyngitis	1	Respiratory system disorders	Y	common cold	N	Common cold	Upper respiratory tract infections	Infections - pathogen unspecified	Infections and infestations
AE	Y	02	Cough	1	Respiratory system disorders	N	cough	N	Cough	Coughing and associated symptoms	Respiratory disorders NEC	Respiratory, thoracic and mediastinal disorders
AE	Y	05	Decreased activity	13	Other disorders	N	Reduced activity	N	Decreased activity	Asthenic conditions	General system disorders NEC	General disorders and administration site conditions
AE	Y	03	Irritability	13	Other disorders	N	Irritable/unsettled	N	Irritable	General signs and symptoms NEC	General system disorders NEC	General disorders and administration site conditions
AE	Y	04	Irritability	13	Other disorders	N	Irritable/unsettled	N	Irritable	General signs and symptoms NEC	General system disorders NEC	General disorders and administration site conditions
AE	Y	06	Pyrexia	10	Unspecified pyrexia	N	Fever	N	Fever	Febrile disorders	Body temperature conditions	General disorders and administration site conditions
AE	Y	01	Rash	3	Skin disorders	N	spots on the skin	N	Skin rash	Rashes, eruptions and exanthems NEC	Epidermal and dermal conditions	Skin and subcutaneous tissue disorders
AE	Y	07	Nasopharyngitis	1	Respiratory system disorders	Y	common cold	N	Common cold	Upper respiratory tract infections	Infections - pathogen unspecified	Infections and infestations
AE	Y	02	Constipation	2	Gastrointestinal disorders	N	constipation	N	Constipation	Gastrointestinal atonic and hypomotility disorders NEC	Gastrointestinal motility and defaecation conditions	Gastrointestinal disorders
AE	Y	05	Diarrhoea	2	Gastrointestinal disorders	N	diarrhea without dehydration	N	Diarrhea NOS	Diarrhoea (excl infective)	Gastrointestinal motility and defaecation conditions	Gastrointestinal disorders
AE	Y	06	Diarrhoea	2	Gastrointestinal disorders	N	diarrhea without dehydration	N	Diarrhea NOS	Diarrhoea (excl infective)	Gastrointestinal motility and defaecation conditions	Gastrointestinal disorders
AE	Y	07	Diarrhoea	2	Gastrointestinal disorders	N	diarrhea without dehydration	N	Diarrhea NOS	Diarrhoea (excl infective)	Gastrointestinal motility and defaecation conditions	Gastrointestinal disorders
AE	Y	08	Diarrhoea	2	Gastrointestinal disorders	N	diarrhea without dehydration	N	Diarrhea NOS	Diarrhoea (excl infective)	Gastrointestinal motility and defaecation conditions	Gastrointestinal disorders
AE	Y	04	Nasopharyngitis	1	Respiratory system disorders	N	common cold	N	Common cold	Upper respiratory tract infections	Infections - pathogen unspecified	Infections and infestations
AE	Y	10	Nasopharyngitis	1	Respiratory system disorders	N	nasopharingitis	N	Nasopharyngitis	Upper respiratory tract infections	Infections - pathogen unspecified	Infections and infestations
AE	Y	03	Pyrexia	10	Unspecified pyrexia	N	fever day 1 observation	N	Fever	Febrile disorders	Body temperature conditions	General disorders and administration site conditions
AE	Y	09	Diarrhoea	2	Gastrointestinal disorders	Y	diarrhea without dehydration	N	Diarrhea NOS	Diarrhoea (excl infective)	Gastrointestinal motility and defaecation conditions	Gastrointestinal disorders
AE	Y	02	Bronchitis	1	Respiratory system disorders	N	bronchitis	N	Bronchitis NOS	Lower respiratory tract and lung infections	Infections - pathogen unspecified	Infections and infestations
AE	Y	01	Dermatitis diaper	3	Skin disorders	N	diaper rash	N	Diaper rash	Dermatitis and eczema	Epidermal and dermal conditions	Skin and subcutaneous tissue disorders
AE	Y	03	Nasopharyngitis	1	Respiratory system disorders	N	common cold	N	Common cold	Upper respiratory tract infections	Infections - pathogen unspecified	Infections and infestations
AE	Y	04	Pyrexia	10	Unspecified pyrexia	N	Fever	N	Fever	Febrile disorders	Body temperature conditions	General disorders and administration site conditions
AE	Y	02	Pyrexia	10	Unspecified pyrexia	N	Fever	N	Fever	Febrile disorders	Body temperature conditions	General disorders and administration site conditions
AE	Y	01	Rash	3	Skin disorders	N	spots on the face	N	Rash on face	Rashes, eruptions and exanthems NEC	Epidermal and dermal conditions	Skin and subcutaneous tissue disorders
AE	Y	01	Cough	1	Respiratory system disorders	N	cough	N	Cough	Coughing and associated symptoms	Respiratory disorders NEC	Respiratory, thoracic and mediastinal disorders
AE	Y	03	Nasopharyngitis	1	Respiratory system disorders	N	common cold	N	Common cold	Upper respiratory tract infections	Infections - pathogen unspecified	Infections and infestations
AE	Y	02	Pyrexia	10	Unspecified pyrexia	N	Fever	N	Fever	Febrile disorders	Body temperature conditions	General disorders and administration site conditions
AE	Y	04	Rash papular	3	Skin disorders	N	red spots all over body	N	Generalised raised red spots trunk	Rashes, eruptions and exanthems NEC	Epidermal and dermal conditions	Skin and subcutaneous tissue disorders
AE	Y	05	Urticaria	3	Skin disorders	N	urticaria	N	Urticaria	Urticarias	Angioedema and urticaria	Skin and subcutaneous tissue disorders
AE	Y	01	Irritability	13	Other disorders	N	Irritable/unsettled	N	Irritable	General signs and symptoms NEC	General system disorders NEC	General disorders and administration site conditions
AE	Y	02	Miliaria	3	Skin disorders	N	prickly heat	N	Prickly heat	Apocrine and eccrine gland disorders	Skin appendage conditions	Skin and subcutaneous tissue disorders
AE	Y	05	Diarrhoea	2	Gastrointestinal disorders	N	diarrhea without dehydration	N	Diarrhea NOS	Diarrhoea (excl infective)	Gastrointestinal motility and defaecation conditions	Gastrointestinal disorders
AE	Y	02	Irritability	13	Other disorders	N	Irritable/unsettled	N	Irritable	General signs and symptoms NEC	General system disorders NEC	General disorders and administration site conditions
AE	Y	08	Irritability	13	Other disorders	N	Irritable/unsettled	N	Irritable	General signs and symptoms NEC	General system disorders NEC	General disorders and administration site conditions
AE	Y	01	Nasopharyngitis	1	Respiratory system disorders	N	common cold	N	Common cold	Upper respiratory tract infections	Infections - pathogen unspecified	Infections and infestations
AE	Y	03	Nasopharyngitis	1	Respiratory system disorders	N	common cold	N	Common cold	Upper respiratory tract infections	Infections - pathogen unspecified	Infections and infestations
AE	Y	06	Pyrexia	10	Unspecified pyrexia	N	Fever	N	Fever	Febrile disorders	Body temperature conditions	General disorders and administration site conditions
AE	Y	04	Rhinitis	1	Respiratory system disorders	N	rhinitis	N	Rhinitis NOS	Upper respiratory tract infections NEC	Respiratory tract infections	Respiratory, thoracic and mediastinal disorders
AE	Y	07	Vomiting	2	Gastrointestinal disorders	N	Vomiting	N	Vomiting	Nausea and vomiting symptoms	Gastrointestinal signs and symptoms	Gastrointestinal disorders
AE	Y	01	Conjunctivitis	4	Ocular disorders	Y	conjunctivitis	N	Conjunctivitis NOS	Conjunctival infections, irritations and inflammations	Ocular infections, irritations and inflammations	Eye disorders
AE	Y	06	Diarrhoea	2	Gastrointestinal disorders	N	diarrhea without dehydration	N	Diarrhea NOS	Diarrhoea (excl infective)	Gastrointestinal motility and defaecation conditions	Gastrointestinal disorders
AE	Y	07	Diarrhoea	2	Gastrointestinal disorders	N	diarrhea without dehydration	N	Diarrhea NOS	Diarrhoea (excl infective)	Gastrointestinal motility and defaecation conditions	Gastrointestinal disorders
AE	Y	05	Nasopharyngitis	1	Respiratory system disorders	N	common cold	N	Common cold	Upper respiratory tract infections	Infections - pathogen unspecified	Infections and infestations
AE	Y	02	Vomiting	2	Gastrointestinal disorders	N	Vomiting	N	Vomiting	Nausea and vomiting symptoms	Gastrointestinal signs and symptoms	Gastrointestinal disorders
AE	Y	03	Vomiting	2	Gastrointestinal disorders	N	Vomiting	N	Vomiting	Nausea and vomiting symptoms	Gastrointestinal signs and symptoms	Gastrointestinal disorders
AE	Y	04	Vomiting	2	Gastrointestinal disorders	N	Vomiting	N	Vomiting	Nausea and vomiting symptoms	Gastrointestinal signs and symptoms	Gastrointestinal disorders
AE	Y	07	Bronchitis	1	Respiratory system disorders	N	bronchitis	N	Bronchitis NOS	Lower respiratory tract and lung infections	Infections - pathogen unspecified	Infections and infestations
AE	Y	04	Decreased activity	13	Other disorders	N	Reduced activity	N	Decreased activity	Asthenic conditions	General system disorders NEC	General disorders and administration site conditions
AE	Y	08	Diarrhoea	2	Gastrointestinal disorders	N	diarrhea without dehydration	N	Diarrhea NOS	Diarrhoea (excl infective)	Gastrointestinal motility and defaecation conditions	Gastrointestinal disorders
AE	Y	03	Hypophagia	13	Other disorders	N	Reduced intake	N	Oral intake reduced	Appetite disorders	Appetite and general nutritional disorders	Metabolism and nutrition disorders
AE	Y	02	Irritability	13	Other disorders	N	Irritable/unsettled	N	Irritable	General signs and symptoms NEC	General system disorders NEC	General disorders and administration site conditions
AE	Y	05	Irritability	13	Other disorders	N	Irritable/unsettled	N	Irritable	General signs and symptoms NEC	General system disorders NEC	General disorders and administration site conditions
AE	Y	09	Nasopharyngitis	1	Respiratory system disorders	N	common cold	N	Common cold	Upper respiratory tract infections	Infections - pathogen unspecified	Infections and infestations
AE	Y	01	Pyrexia	10	Unspecified pyrexia	N	Fever	N	Fever	Febrile disorders	Body temperature conditions	General disorders and administration site conditions
AE	Y	06	Pyrexia	10	Unspecified pyrexia	N	Fever	N	Fever	Febrile disorders	Body temperature conditions	General disorders and administration site conditions
AE	Y	02	Decreased activity	13	Other disorders	N	Reduced activity	N	Decreased activity	Asthenic conditions	General system disorders NEC	General disorders and administration site conditions
AE	Y	03	Decreased activity	13	Other disorders	N	Reduced activity	N	Decreased activity	Asthenic conditions	General system disorders NEC	General disorders and administration site conditions
AE	Y	07	Diarrhoea	2	Gastrointestinal disorders	N	diarrhea without dehydration	N	Diarrhea NOS	Diarrhoea (excl infective)	Gastrointestinal motility and defaecation conditions	Gastrointestinal disorders
AE	Y	01	Irritability	13	Other disorders	N	Irritable/unsettled	N	Irritable	General signs and symptoms NEC	General system disorders NEC	General disorders and administration site conditions
AE	Y	04	Irritability	13	Other disorders	N	Irritable/unsettled	N	Irritable	General signs and symptoms NEC	General system disorders NEC	General disorders and administration site conditions
AE	Y	05	Nasopharyngitis	1	Respiratory system disorders	N	common cold	N	Common cold	Upper respiratory tract infections	Infections - pathogen unspecified	Infections and infestations
AE	Y	06	Nasopharyngitis	1	Respiratory system disorders	N	common cold	N	Common cold	Upper respiratory tract infections	Infections - pathogen unspecified	Infections and infestations
AE	Y	08	Nasopharyngitis	1	Respiratory system disorders	N	common cold	N	Common cold	Upper respiratory tract infections	Infections - pathogen unspecified	Infections and infestations
AE	Y	04	Diarrhoea	2	Gastrointestinal disorders	N	Diarrhea (>= 3 loose stools in a 24 hour period)	N	Diarrhea NOS	Diarrhoea (excl infective)	Gastrointestinal motility and defaecation conditions	Gastrointestinal disorders
AE	Y	07	Diarrhoea	2	Gastrointestinal disorders	N	diarrhea without dehydration	N	Diarrhea NOS	Diarrhoea (excl infective)	Gastrointestinal motility and defaecation conditions	Gastrointestinal disorders
AE	Y	01	Irritability	13	Other disorders	N	Irritable/unsettled	N	Irritable	General signs and symptoms NEC	General system disorders NEC	General disorders and administration site conditions
AE	Y	08	Miliaria	3	Skin disorders	N	miliaria	N	Miliaria	Apocrine and eccrine gland disorders	Skin appendage conditions	Skin and subcutaneous tissue disorders
AE	Y	03	Nasopharyngitis	1	Respiratory system disorders	N	nasopharyngitis	N	Nasopharyngitis	Upper respiratory tract infections	Infections - pathogen unspecified	Infections and infestations
AE	Y	02	Pyrexia	10	Unspecified pyrexia	N	Fever	N	Fever	Febrile disorders	Body temperature conditions	General disorders and administration site conditions
AE	Y	05	Pyrexia	10	Unspecified pyrexia	N	Fever	N	Fever	Febrile disorders	Body temperature conditions	General disorders and administration site conditions
AE	Y	06	Pyrexia	10	Unspecified pyrexia	N	Fever	N	Fever	Febrile disorders	Body temperature conditions	General disorders and administration site conditions
AE	Y	01	Pyrexia	10	Unspecified pyrexia	N	Fever	N	Fever	Febrile disorders	Body temperature conditions	General disorders and administration site conditions
AE	Y	06	Constipation	2	Gastrointestinal disorders	N	constipation	N	Constipation	Gastrointestinal atonic and hypomotility disorders NEC	Gastrointestinal motility and defaecation conditions	Gastrointestinal disorders
AE	Y	01	Nasopharyngitis	1	Respiratory system disorders	N	common cold	N	Common cold	Upper respiratory tract infections	Infections - pathogen unspecified	Infections and infestations
AE	Y	02	Oral candidiasis	2	Gastrointestinal disorders	N	oral thrush	N	Oral thrush	Candida infections	Fungal infectious disorders	Infections and infestations
AE	Y	04	Pyrexia	10	Unspecified pyrexia	N	Fever	N	Fever	Febrile disorders	Body temperature conditions	General disorders and administration site conditions
AE	Y	03	Respiratory tract infection	1	Respiratory system disorders	N	acute respiratory infection	N	Acute respiratory tract infection	Infections NEC	Infections - pathogen unspecified	Infections and infestations
AE	Y	05	Respiratory tract infection	1	Respiratory system disorders	N	acute respiratory infection	N	Acute respiratory tract infection	Infections NEC	Infections - pathogen unspecified	Infections and infestations
AE	Y	01	Breast mass	13	Other disorders	N	lumps in the breast	N	Breast lump	Breast disorders NEC	Breast disorders	Reproductive system and breast disorders
AE	Y	06	Decreased activity	13	Other disorders	N	Reduced activity	N	Decreased activity	Asthenic conditions	General system disorders NEC	General disorders and administration site conditions
AE	Y	02	Irritability	13	Other disorders	N	Irritable/unsettled	N	Irritable	General signs and symptoms NEC	General system disorders NEC	General disorders and administration site conditions
AE	Y	03	Irritability	13	Other disorders	N	Irritable/unsettled	N	Irritable	General signs and symptoms NEC	General system disorders NEC	General disorders and administration site conditions
AE	Y	05	Irritability	13	Other disorders	N	Irritable/unsettled	N	Irritable	General signs and symptoms NEC	General system disorders NEC	General disorders and administration site conditions
AE	Y	07	Irritability	13	Other disorders	N	Irritable/unsettled	N	Irritable	General signs and symptoms NEC	General system disorders NEC	General disorders and administration site conditions
AE	Y	08	Irritability	13	Other disorders	N	Irritable/unsettled	N	Irritable	General signs and symptoms NEC	General system disorders NEC	General disorders and administration site conditions
AE	Y	11	Irritability	13	Other disorders	N	Irritable/unsettled	N	Irritable	General signs and symptoms NEC	General system disorders NEC	General disorders and administration site conditions
AE	Y	09	Nasopharyngitis	1	Respiratory system disorders	N	common cold	N	Common cold	Upper respiratory tract infections	Infections - pathogen unspecified	Infections and infestations
AE	Y	04	Pyrexia	10	Unspecified pyrexia	N	Fever	N	Fever	Febrile disorders	Body temperature conditions	General disorders and administration site conditions
AE	Y	09	Constipation	2	Gastrointestinal disorders	N	constipation	N	Constipation	Gastrointestinal atonic and hypomotility disorders NEC	Gastrointestinal motility and defaecation conditions	Gastrointestinal disorders
AE	Y	01	Cough	1	Respiratory system disorders	N	cough	N	Cough	Coughing and associated symptoms	Respiratory disorders NEC	Respiratory, thoracic and mediastinal disorders
AE	Y	08	Diarrhoea	2	Gastrointestinal disorders	N	Diarrhea (>= 3 loose stools in a 24 hour period)	N	Diarrhea NOS	Diarrhoea (excl infective)	Gastrointestinal motility and defaecation conditions	Gastrointestinal disorders
AE	Y	05	Irritability	13	Other disorders	N	Irritable/unsettled	N	Irritable	General signs and symptoms NEC	General system disorders NEC	General disorders and administration site conditions
AE	Y	03	Nasopharyngitis	1	Respiratory system disorders	N	common cold	N	Common cold	Upper respiratory tract infections	Infections - pathogen unspecified	Infections and infestations
AE	Y	06	Nasopharyngitis	1	Respiratory system disorders	N	common cold	N	Common cold	Upper respiratory tract infections	Infections - pathogen unspecified	Infections and infestations
AE	Y	02	Pyrexia	10	Unspecified pyrexia	N	Fever	N	Fever	Febrile disorders	Body temperature conditions	General disorders and administration site conditions
AE	Y	04	Pyrexia	10	Unspecified pyrexia	N	Fever	N	Fever	Febrile disorders	Body temperature conditions	General disorders and administration site conditions
AE	Y	07	Pruritus	3	Skin disorders	Y	pruritis	N	Pruritis	Pruritus NEC	Epidermal and dermal conditions	Skin and subcutaneous tissue disorders
AE	Y	01	Irritability	13	Other disorders	N	Irritable/unsettled	N	Irritable	General signs and symptoms NEC	General system disorders NEC	General disorders and administration site conditions
AE	Y	03	Irritability	13	Other disorders	N	Irritable/unsettled	N	Irritable	General signs and symptoms NEC	General system disorders NEC	General disorders and administration site conditions
AE	Y	02	Nasopharyngitis	1	Respiratory system disorders	N	nasopharyngitis (commond cold)	N	Nasopharyngitis	Upper respiratory tract infections	Infections - pathogen unspecified	Infections and infestations
AE	Y	04	Diarrhoea	2	Gastrointestinal disorders	N	Diarrhea (>= 3 loose stools in a 24 hour period)	N	Diarrhea NOS	Diarrhoea (excl infective)	Gastrointestinal motility and defaecation conditions	Gastrointestinal disorders
AE	Y	02	Hydrocele	6	Genitourinary system disorders	N	right hydrocele	Y	Hydrocele	Male reproductive tract disorders congenital	Reproductive tract and breast disorders congenital	Congenital, familial and genetic disorders
AE	Y	01	Pyrexia	10	Unspecified pyrexia	N	Fever	N	Fever	Febrile disorders	Body temperature conditions	General disorders and administration site conditions
AE	Y	03	Stomatitis	2	Gastrointestinal disorders	N	stomatitis	N	Stomatitis	Stomatitis and ulceration	Oral soft tissue conditions	Gastrointestinal disorders
AE	Y	04	Diarrhoea	2	Gastrointestinal disorders	N	diarrhea without dehydration	N	Diarrhea NOS	Diarrhoea (excl infective)	Gastrointestinal motility and defaecation conditions	Gastrointestinal disorders
AE	Y	06	Diarrhoea	2	Gastrointestinal disorders	N	diarrhea without dehydration	N	Diarrhea NOS	Diarrhoea (excl infective)	Gastrointestinal motility and defaecation conditions	Gastrointestinal disorders
AE	Y	07	Diarrhoea	2	Gastrointestinal disorders	N	diarrhea without dehydration	N	Diarrhea NOS	Diarrhoea (excl infective)	Gastrointestinal motility and defaecation conditions	Gastrointestinal disorders
AE	Y	01	Nasopharyngitis	1	Respiratory system disorders	N	common cold	N	Common cold	Upper respiratory tract infections	Infections - pathogen unspecified	Infections and infestations
AE	Y	02	Nasopharyngitis	1	Respiratory system disorders	N	common cold	N	Common cold	Upper respiratory tract infections	Infections - pathogen unspecified	Infections and infestations
AE	Y	03	Nasopharyngitis	1	Respiratory system disorders	N	common cold	N	Common cold	Upper respiratory tract infections	Infections - pathogen unspecified	Infections and infestations
AE	Y	08	Pyrexia	10	Unspecified pyrexia	N	observation fever	N	Fever	Febrile disorders	Body temperature conditions	General disorders and administration site conditions
AE	Y	01	Diarrhoea	2	Gastrointestinal disorders	N	Diarrhea (>= 3 loose stools in a 24 hour period)	N	Diarrhea NOS	Diarrhoea (excl infective)	Gastrointestinal motility and defaecation conditions	Gastrointestinal disorders
AE	Y	04	Diarrhoea	2	Gastrointestinal disorders	N	diarrhea without dehydration	N	Diarrhea NOS	Diarrhoea (excl infective)	Gastrointestinal motility and defaecation conditions	Gastrointestinal disorders
AE	Y	03	Neck mass	13	Other disorders	N	soft tissue tumor on neck	Y	Neck mass	Soft tissue disorders NEC	Musculoskeletal and connective tissue disorders NEC	Musculoskeletal and connective tissue disorders
AE	Y	11	Arthropod bite	13	Other disorders	N	insect bite	N	Insect bite NOS	Non-site specific injuries NEC	Injuries NEC	Injury, poisoning and procedural complications
AE	Y	08	Cough	1	Respiratory system disorders	N	cough	N	Cough	Coughing and associated symptoms	Respiratory disorders NEC	Respiratory, thoracic and mediastinal disorders
AE	Y	09	Diarrhoea	2	Gastrointestinal disorders	N	Diarrhea (>= 3 loose stools in a 24 hour period)	N	Diarrhea NOS	Diarrhoea (excl infective)	Gastrointestinal motility and defaecation conditions	Gastrointestinal disorders
AE	Y	10	Diarrhoea	2	Gastrointestinal disorders	N	Loose stool (< 3 in a 24 hour period)	N	Loose stools	Diarrhoea (excl infective)	Gastrointestinal motility and defaecation conditions	Gastrointestinal disorders
AE	Y	12	Diarrhoea	2	Gastrointestinal disorders	N	Loose stool (< 3 in a 24 hour period)	N	Loose stools	Diarrhoea (excl infective)	Gastrointestinal motility and defaecation conditions	Gastrointestinal disorders
AE	Y	02	Irritability	13	Other disorders	N	Irritable/unsettled	N	Irritable	General signs and symptoms NEC	General system disorders NEC	General disorders and administration site conditions
AE	Y	04	Irritability	13	Other disorders	N	Irritable/unsettled	N	Irritable	General signs and symptoms NEC	General system disorders NEC	General disorders and administration site conditions
AE	Y	05	Irritability	13	Other disorders	N	Irritable/unsettled	N	Irritable	General signs and symptoms NEC	General system disorders NEC	General disorders and administration site conditions
AE	Y	06	Nasopharyngitis	1	Respiratory system disorders	N	common cold	N	Common cold	Upper respiratory tract infections	Infections - pathogen unspecified	Infections and infestations
AE	Y	16	Nasopharyngitis	1	Respiratory system disorders	N	commond cold	N	Common cold	Upper respiratory tract infections	Infections - pathogen unspecified	Infections and infestations
AE	Y	01	Pyrexia	10	Unspecified pyrexia	N	Fever	N	Fever	Febrile disorders	Body temperature conditions	General disorders and administration site conditions
AE	Y	03	Pyrexia	10	Unspecified pyrexia	N	Fever	N	Fever	Febrile disorders	Body temperature conditions	General disorders and administration site conditions
AE	Y	14	Pyrexia	10	Unspecified pyrexia	N	Fever	N	Fever	Febrile disorders	Body temperature conditions	General disorders and administration site conditions
AE	Y	15	Pyrexia	10	Unspecified pyrexia	N	Fever	N	Fever	Febrile disorders	Body temperature conditions	General disorders and administration site conditions
AE	Y	01	Diarrhoea	2	Gastrointestinal disorders	N	Diarrhea (>= 3 loose stools in a 24 hour period)	N	Diarrhea NOS	Diarrhoea (excl infective)	Gastrointestinal motility and defaecation conditions	Gastrointestinal disorders
AE	Y	02	Diarrhoea	2	Gastrointestinal disorders	N	Diarrhea (>= 3 loose stools in a 24 hour period)	N	Diarrhea NOS	Diarrhoea (excl infective)	Gastrointestinal motility and defaecation conditions	Gastrointestinal disorders
AE	Y	06	Diarrhoea	2	Gastrointestinal disorders	N	Diarrhea (>= 3 loose stools in a 24 hour period)	N	Diarrhea NOS	Diarrhoea (excl infective)	Gastrointestinal motility and defaecation conditions	Gastrointestinal disorders
AE	Y	07	Diarrhoea	2	Gastrointestinal disorders	N	Diarrhea (>= 3 loose stools in a 24 hour period)	N	Diarrhea NOS	Diarrhoea (excl infective)	Gastrointestinal motility and defaecation conditions	Gastrointestinal disorders
AE	Y	09	Diarrhoea	2	Gastrointestinal disorders	N	diarrhea without dehydration	N	Diarrhea NOS	Diarrhoea (excl infective)	Gastrointestinal motility and defaecation conditions	Gastrointestinal disorders
AE	Y	03	Irritability	13	Other disorders	N	Irritable/unsettled	N	Irritable	General signs and symptoms NEC	General system disorders NEC	General disorders and administration site conditions
AE	Y	04	Irritability	13	Other disorders	N	Irritable/unsettled	N	Irritable	General signs and symptoms NEC	General system disorders NEC	General disorders and administration site conditions
AE	Y	05	Vomiting	2	Gastrointestinal disorders	N	Vomiting	N	Vomiting	Nausea and vomiting symptoms	Gastrointestinal signs and symptoms	Gastrointestinal disorders
AE	Y	08	Diarrhoea	2	Gastrointestinal disorders	Y	diarrhea without dehydration	N	Diarrhea NOS	Diarrhoea (excl infective)	Gastrointestinal motility and defaecation conditions	Gastrointestinal disorders
AE	Y	03	Decreased activity	13	Other disorders	N	Reduced activity	N	Decreased activity	Asthenic conditions	General system disorders NEC	General disorders and administration site conditions
AE	Y	05	Diarrhoea	2	Gastrointestinal disorders	N	diarrhea without dehydration	N	Diarrhea NOS	Diarrhoea (excl infective)	Gastrointestinal motility and defaecation conditions	Gastrointestinal disorders
AE	Y	11	Diarrhoea	2	Gastrointestinal disorders	N	diarrhea without dehydration	N	Diarrhea NOS	Diarrhoea (excl infective)	Gastrointestinal motility and defaecation conditions	Gastrointestinal disorders
AE	Y	15	Diarrhoea	2	Gastrointestinal disorders	N	diarrhea without dehydration	N	Diarrhea NOS	Diarrhoea (excl infective)	Gastrointestinal motility and defaecation conditions	Gastrointestinal disorders
AE	Y	17	Diarrhoea	2	Gastrointestinal disorders	N	acute watery diarrhea with some dehydration	Y	Watery diarrhea	Diarrhoea (excl infective)	Gastrointestinal motility and defaecation conditions	Gastrointestinal disorders
AE	Y	02	Hypophagia	13	Other disorders	N	Reduced intake	N	Oral intake reduced	Appetite disorders	Appetite and general nutritional disorders	Metabolism and nutrition disorders
AE	Y	18	Iron deficiency anaemia	13	Other disorders	N	iron deficiency anemia	N	Iron deficiency anemia, unspecified	Anaemia deficiencies	Anaemias nonhaemolytic and marrow depression	Blood and lymphatic system disorders
AE	Y	04	Irritability	13	Other disorders	N	Irritable/unsettled	N	Irritable	General signs and symptoms NEC	General system disorders NEC	General disorders and administration site conditions
AE	Y	08	Irritability	13	Other disorders	N	Irritable/unsettled	N	Irritable	General signs and symptoms NEC	General system disorders NEC	General disorders and administration site conditions
AE	Y	09	Irritability	13	Other disorders	N	Irritable/unsettled	N	Irritable	General signs and symptoms NEC	General system disorders NEC	General disorders and administration site conditions
AE	Y	13	Irritability	13	Other disorders	N	Irritable/unsettled	N	Irritable	General signs and symptoms NEC	General system disorders NEC	General disorders and administration site conditions
AE	Y	14	Nasopharyngitis	1	Respiratory system disorders	N	common cold	N	Common cold	Upper respiratory tract infections	Infections - pathogen unspecified	Infections and infestations
AE	Y	12	Pruritus	3	Skin disorders	N	pruritus	N	Pruritis	Pruritus NEC	Epidermal and dermal conditions	Skin and subcutaneous tissue disorders
AE	Y	01	Pyrexia	10	Unspecified pyrexia	N	Fever	N	Fever	Febrile disorders	Body temperature conditions	General disorders and administration site conditions
AE	Y	06	Pyrexia	10	Unspecified pyrexia	N	Fever	N	Fever	Febrile disorders	Body temperature conditions	General disorders and administration site conditions
AE	Y	07	Pyrexia	10	Unspecified pyrexia	N	Fever	N	Fever	Febrile disorders	Body temperature conditions	General disorders and administration site conditions
AE	Y	10	Pyrexia	10	Unspecified pyrexia	N	Fever	N	Fever	Febrile disorders	Body temperature conditions	General disorders and administration site conditions
AE	Y	16	Pyrexia	10	Unspecified pyrexia	N	Fever	N	Fever	Febrile disorders	Body temperature conditions	General disorders and administration site conditions
AE	Y	02	Diarrhoea	2	Gastrointestinal disorders	N	Diarrhea (>= 3 loose stools in a 24 hour period)	N	Diarrhea NOS	Diarrhoea (excl infective)	Gastrointestinal motility and defaecation conditions	Gastrointestinal disorders
AE	Y	01	Irritability	13	Other disorders	N	Irritable/unsettled	N	Irritable	General signs and symptoms NEC	General system disorders NEC	General disorders and administration site conditions
AE	Y	05	Irritability	13	Other disorders	N	Irritable/unsettled	N	Irritable	General signs and symptoms NEC	General system disorders NEC	General disorders and administration site conditions
AE	Y	03	Nasopharyngitis	1	Respiratory system disorders	N	common cold	N	Common cold	Upper respiratory tract infections	Infections - pathogen unspecified	Infections and infestations
AE	Y	04	Pyrexia	10	Unspecified pyrexia	N	Fever	N	Fever	Febrile disorders	Body temperature conditions	General disorders and administration site conditions
AE	Y	08	Rhinitis	1	Respiratory system disorders	N	rhinitis	N	Rhinitis NOS	Upper respiratory tract infections NEC	Respiratory tract infections	Respiratory, thoracic and mediastinal disorders
AE	Y	07	Dysentery	2	Gastrointestinal disorders	Y	dysentery without dehydration	N	Dysentery NOS	Abdominal and gastrointestinal infections	Infections - pathogen unspecified	Infections and infestations
AE	Y	06	Nasopharyngitis	1	Respiratory system disorders	Y	common cold	N	Common cold	Upper respiratory tract infections	Infections - pathogen unspecified	Infections and infestations
AE	Y	03	Decreased activity	13	Other disorders	N	Reduced activity	N	Decreased activity	Asthenic conditions	General system disorders NEC	General disorders and administration site conditions
AE	Y	06	Decreased activity	13	Other disorders	N	Reduced activity	N	Decreased activity	Asthenic conditions	General system disorders NEC	General disorders and administration site conditions
AE	Y	13	Decreased activity	13	Other disorders	N	Reduced activity	N	Decreased activity	Asthenic conditions	General system disorders NEC	General disorders and administration site conditions
AE	Y	05	Diarrhoea	2	Gastrointestinal disorders	N	Diarrhea (>= 3 loose stools in a 24 hour period)	N	Diarrhea NOS	Diarrhoea (excl infective)	Gastrointestinal motility and defaecation conditions	Gastrointestinal disorders
AE	Y	11	Herpes dermatitis	3	Skin disorders	N	skin herpes	N	Herpes dermatitis	Herpes virus infections	Viral infectious disorders	Infections and infestations
AE	Y	04	Irritability	13	Other disorders	N	Irritable/unsettled	N	Irritable	General signs and symptoms NEC	General system disorders NEC	General disorders and administration site conditions
AE	Y	07	Irritability	13	Other disorders	N	Irritable/unsettled	N	Irritable	General signs and symptoms NEC	General system disorders NEC	General disorders and administration site conditions
AE	Y	14	Irritability	13	Other disorders	N	Irritable/unsettled	N	Irritable	General signs and symptoms NEC	General system disorders NEC	General disorders and administration site conditions
AE	Y	12	Nasopharyngitis	1	Respiratory system disorders	N	rhinopharyngitis acute	N	Rhinopharyngitis	Upper respiratory tract infections	Infections - pathogen unspecified	Infections and infestations
AE	Y	02	Pruritus	3	Skin disorders	N	pruritus	N	Pruritis	Pruritus NEC	Epidermal and dermal conditions	Skin and subcutaneous tissue disorders
AE	Y	01	Pyrexia	10	Unspecified pyrexia	N	Fever	N	Fever	Febrile disorders	Body temperature conditions	General disorders and administration site conditions
AE	Y	09	Pyrexia	10	Unspecified pyrexia	N	Fever	N	Fever	Febrile disorders	Body temperature conditions	General disorders and administration site conditions
AE	Y	10	Vasomotor rhinitis	1	Respiratory system disorders	N	allergic vasomotor rhinitis	N	Vasomotor rhinitis	Nasal congestion and inflammations	Upper respiratory tract disorders (excl infections)	Respiratory, thoracic and mediastinal disorders
AE	Y	08	Nasopharyngitis	1	Respiratory system disorders	Y	common cold	N	Common cold	Upper respiratory tract infections	Infections - pathogen unspecified	Infections and infestations
AE	Y	07	Bronchiolitis	1	Respiratory system disorders	N	bronchiolitis	Y	Bronchiolitis	Bronchial conditions NEC	Bronchial disorders (excl neoplasms)	Respiratory, thoracic and mediastinal disorders
AE	Y	03	Constipation	2	Gastrointestinal disorders	N	CONSTIPATION	N	Constipation	Gastrointestinal atonic and hypomotility disorders NEC	Gastrointestinal motility and defaecation conditions	Gastrointestinal disorders
AE	Y	04	Diarrhoea	2	Gastrointestinal disorders	N	Diarrhea (>= 3 loose stools in a 24 hour period)	N	Diarrhea NOS	Diarrhoea (excl infective)	Gastrointestinal motility and defaecation conditions	Gastrointestinal disorders
AE	Y	01	Irritability	13	Other disorders	N	Irritable/unsettled	N	Irritable	General signs and symptoms NEC	General system disorders NEC	General disorders and administration site conditions
AE	Y	02	Irritability	13	Other disorders	N	Irritable/unsettled	N	Irritable	General signs and symptoms NEC	General system disorders NEC	General disorders and administration site conditions
AE	Y	05	Irritability	13	Other disorders	N	Irritable/unsettled	N	Irritable	General signs and symptoms NEC	General system disorders NEC	General disorders and administration site conditions
AE	Y	06	Pharyngitis	1	Respiratory system disorders	N	pharyngitis	N	Pharyngitis NOS	Upper respiratory tract infections	Infections - pathogen unspecified	Infections and infestations
AE	Y	03	Diarrhoea	2	Gastrointestinal disorders	N	diarrhea without dehydration	N	Diarrhea NOS	Diarrhoea (excl infective)	Gastrointestinal motility and defaecation conditions	Gastrointestinal disorders
AE	Y	01	Irritability	13	Other disorders	N	Irritable/unsettled	N	Irritable	General signs and symptoms NEC	General system disorders NEC	General disorders and administration site conditions
AE	Y	02	Irritability	13	Other disorders	N	Irritable/unsettled	N	Irritable	General signs and symptoms NEC	General system disorders NEC	General disorders and administration site conditions
AE	Y	04	Diarrhoea	2	Gastrointestinal disorders	Y	diarrhea without dehydration	N	Diarrhea NOS	Diarrhoea (excl infective)	Gastrointestinal motility and defaecation conditions	Gastrointestinal disorders
AE	Y	05	Pneumonia	1	Respiratory system disorders	Y	cough pneumonia	N	Pneumonia NOS	Lower respiratory tract and lung infections	Infections - pathogen unspecified	Infections and infestations
AE	Y	05	Cough	1	Respiratory system disorders	N	cough	N	Cough	Coughing and associated symptoms	Respiratory disorders NEC	Respiratory, thoracic and mediastinal disorders
AE	Y	06	Cough	1	Respiratory system disorders	N	cough	N	Cough	Coughing and associated symptoms	Respiratory disorders NEC	Respiratory, thoracic and mediastinal disorders
AE	Y	03	Decreased activity	13	Other disorders	N	Reduced activity	N	Decreased activity	Asthenic conditions	General system disorders NEC	General disorders and administration site conditions
AE	Y	09	Decreased activity	13	Other disorders	N	Reduced activity	N	Decreased activity	Asthenic conditions	General system disorders NEC	General disorders and administration site conditions
AE	Y	14	Dermatitis diaper	3	Skin disorders	N	diaper rash	N	Diaper rash	Dermatitis and eczema	Epidermal and dermal conditions	Skin and subcutaneous tissue disorders
AE	Y	15	Dyspepsia	2	Gastrointestinal disorders	N	dyspepsia	N	Dyspepsia	Dyspeptic signs and symptoms	Gastrointestinal signs and symptoms	Gastrointestinal disorders
AE	Y	12	Febrile convulsion	7	Central-peripheral nervous system disorders	N	complex febrile seizure	Y	Febrile seizure	Seizures and seizure disorders NEC	Seizures (incl subtypes)	Nervous system disorders
AE	Y	02	Hypophagia	13	Other disorders	N	Reduced intake	N	Oral intake reduced	Appetite disorders	Appetite and general nutritional disorders	Metabolism and nutrition disorders
AE	Y	10	Hypophagia	13	Other disorders	N	Reduced intake	N	Oral intake reduced	Appetite disorders	Appetite and general nutritional disorders	Metabolism and nutrition disorders
AE	Y	04	Irritability	13	Other disorders	N	Irritable/unsettled	N	Irritable	General signs and symptoms NEC	General system disorders NEC	General disorders and administration site conditions
AE	Y	07	Irritability	13	Other disorders	N	Irritable/unsettled	N	Irritable	General signs and symptoms NEC	General system disorders NEC	General disorders and administration site conditions
AE	Y	08	Irritability	13	Other disorders	N	Irritable/unsettled	N	Irritable	General signs and symptoms NEC	General system disorders NEC	General disorders and administration site conditions
AE	Y	11	Irritability	13	Other disorders	N	Irritable/unsettled	N	Irritable	General signs and symptoms NEC	General system disorders NEC	General disorders and administration site conditions
AE	Y	01	Vomiting	2	Gastrointestinal disorders	N	Vomiting	N	Vomiting	Nausea and vomiting symptoms	Gastrointestinal signs and symptoms	Gastrointestinal disorders
AE	Y	13	Wheezing	1	Respiratory system disorders	N	wheezing infant	Y	Wheezing	Bronchospasm and obstruction	Bronchial disorders (excl neoplasms)	Respiratory, thoracic and mediastinal disorders
AE	Y	05	Constipation	2	Gastrointestinal disorders	N	constipation	N	Constipation	Gastrointestinal atonic and hypomotility disorders NEC	Gastrointestinal motility and defaecation conditions	Gastrointestinal disorders
AE	Y	08	Decreased activity	13	Other disorders	N	Reduced activity	N	Decreased activity	Asthenic conditions	General system disorders NEC	General disorders and administration site conditions
AE	Y	11	Diarrhoea	2	Gastrointestinal disorders	N	acute watery diarrhea with some dehydration	Y	Watery diarrhea	Diarrhoea (excl infective)	Gastrointestinal motility and defaecation conditions	Gastrointestinal disorders
AE	Y	02	Hypophagia	13	Other disorders	N	Reduced intake	N	Oral intake reduced	Appetite disorders	Appetite and general nutritional disorders	Metabolism and nutrition disorders
AE	Y	03	Irritability	13	Other disorders	N	Irritable/unsettled	N	Irritable	General signs and symptoms NEC	General system disorders NEC	General disorders and administration site conditions
AE	Y	04	Irritability	13	Other disorders	N	Irritable/unsettled	N	Irritable	General signs and symptoms NEC	General system disorders NEC	General disorders and administration site conditions
AE	Y	06	Irritability	13	Other disorders	N	Irritable/unsettled	N	Irritable	General signs and symptoms NEC	General system disorders NEC	General disorders and administration site conditions
AE	Y	07	Irritability	13	Other disorders	N	Irritable/unsettled	N	Irritable	General signs and symptoms NEC	General system disorders NEC	General disorders and administration site conditions
AE	Y	01	Rhinorrhoea	1	Respiratory system disorders	N	runny nose	N	Runny nose	Upper respiratory tract signs and symptoms	Respiratory disorders NEC	Respiratory, thoracic and mediastinal disorders
AE	Y	09	Rhinorrhoea	1	Respiratory system disorders	N	runny nose	N	Runny nose	Upper respiratory tract signs and symptoms	Respiratory disorders NEC	Respiratory, thoracic and mediastinal disorders
AE	Y	10	Urinary tract infection	6	Genitourinary system disorders	N	urinary tract infection	Y	Urinary tract infection NOS	Urinary tract infections	Infections - pathogen unspecified	Infections and infestations
AE	Y	01	Diarrhoea	2	Gastrointestinal disorders	N	Diarrhea (>= 3 loose stools in a 24 hour period)	N	Diarrhea NOS	Diarrhoea (excl infective)	Gastrointestinal motility and defaecation conditions	Gastrointestinal disorders
AE	Y	02	Diarrhoea	2	Gastrointestinal disorders	N	Diarrhea (>= 3 loose stools in a 24 hour period)	N	Diarrhea NOS	Diarrhoea (excl infective)	Gastrointestinal motility and defaecation conditions	Gastrointestinal disorders
AE	Y	01	Pyrexia	10	Unspecified pyrexia	N	Fever	N	Fever	Febrile disorders	Body temperature conditions	General disorders and administration site conditions
AE	Y	03	Cough	1	Respiratory system disorders	N	cough	N	Cough	Coughing and associated symptoms	Respiratory disorders NEC	Respiratory, thoracic and mediastinal disorders
AE	Y	02	Diarrhoea	2	Gastrointestinal disorders	N	Diarrhea (>= 3 loose stools in a 24 hour period)	N	Diarrhea NOS	Diarrhoea (excl infective)	Gastrointestinal motility and defaecation conditions	Gastrointestinal disorders
AE	Y	06	Diarrhoea	2	Gastrointestinal disorders	N	Diarrhea (>= 3 loose stools in a 24 hour period)	N	Diarrhea NOS	Diarrhoea (excl infective)	Gastrointestinal motility and defaecation conditions	Gastrointestinal disorders
AE	Y	05	Febrile convulsion	7	Central-peripheral nervous system disorders	N	simple febrile seizure	Y	Febrile seizure	Seizures and seizure disorders NEC	Seizures (incl subtypes)	Nervous system disorders
AE	Y	01	Pyrexia	10	Unspecified pyrexia	N	Fever	N	Fever	Febrile disorders	Body temperature conditions	General disorders and administration site conditions
AE	Y	04	Pyrexia	10	Unspecified pyrexia	N	Fever	N	Fever	Febrile disorders	Body temperature conditions	General disorders and administration site conditions
AE	Y	03	Abscess	12	Other infections disease	N	right submandibular abscess	Y	Abscess	Infections NEC	Infections - pathogen unspecified	Infections and infestations
AE	Y	01	Diarrhoea	2	Gastrointestinal disorders	N	Diarrhea (>= 3 loose stools in a 24 hour period)	N	Diarrhea NOS	Diarrhoea (excl infective)	Gastrointestinal motility and defaecation conditions	Gastrointestinal disorders
AE	Y	02	Diarrhoea	2	Gastrointestinal disorders	N	diarrhea without dehydration	N	Diarrhea NOS	Diarrhoea (excl infective)	Gastrointestinal motility and defaecation conditions	Gastrointestinal disorders
AE	Y	03	Dermatitis	3	Skin disorders	N	dermatitis	N	Dermatitis NOS	Dermatitis and eczema	Epidermal and dermal conditions	Skin and subcutaneous tissue disorders
AE	Y	04	Diarrhoea	2	Gastrointestinal disorders	N	Diarrhea (>= 3 loose stools in a 24 hour period)	N	Diarrhea NOS	Diarrhoea (excl infective)	Gastrointestinal motility and defaecation conditions	Gastrointestinal disorders
AE	Y	05	Diarrhoea	2	Gastrointestinal disorders	N	diarrhea without dehydration	N	Diarrhea NOS	Diarrhoea (excl infective)	Gastrointestinal motility and defaecation conditions	Gastrointestinal disorders
AE	Y	01	Pyrexia	10	Unspecified pyrexia	N	Fever	N	Fever	Febrile disorders	Body temperature conditions	General disorders and administration site conditions
AE	Y	02	Stomatitis	2	Gastrointestinal disorders	N	stomatitis	N	Stomatitis	Stomatitis and ulceration	Oral soft tissue conditions	Gastrointestinal disorders
AE	Y	02	Irritability	13	Other disorders	N	Irritable/unsettled	N	Irritable	General signs and symptoms NEC	General system disorders NEC	General disorders and administration site conditions
AE	Y	05	Pruritus	3	Skin disorders	N	pruritis	N	Pruritis	Pruritus NEC	Epidermal and dermal conditions	Skin and subcutaneous tissue disorders
AE	Y	01	Pyrexia	10	Unspecified pyrexia	N	Fever	N	Fever	Febrile disorders	Body temperature conditions	General disorders and administration site conditions
AE	Y	04	Stomatitis	2	Gastrointestinal disorders	N	stomatitis	N	Stomatitis	Stomatitis and ulceration	Oral soft tissue conditions	Gastrointestinal disorders
AE	Y	05	Cough	1	Respiratory system disorders	N	cough	N	Cough	Coughing and associated symptoms	Respiratory disorders NEC	Respiratory, thoracic and mediastinal disorders
AE	Y	04	Diarrhoea	2	Gastrointestinal disorders	N	Loose stool (< 3 in a 24 hour period)	N	Loose stools	Diarrhoea (excl infective)	Gastrointestinal motility and defaecation conditions	Gastrointestinal disorders
AE	Y	02	Irritability	13	Other disorders	N	Irritable/unsettled	N	Irritable	General signs and symptoms NEC	General system disorders NEC	General disorders and administration site conditions
AE	Y	03	Irritability	13	Other disorders	N	Irritable/unsettled	N	Irritable	General signs and symptoms NEC	General system disorders NEC	General disorders and administration site conditions
AE	Y	01	Nasopharyngitis	1	Respiratory system disorders	N	common cold	N	Common cold	Upper respiratory tract infections	Infections - pathogen unspecified	Infections and infestations
AE	Y	06	Decreased activity	13	Other disorders	N	Reduced activity	N	Decreased activity	Asthenic conditions	General system disorders NEC	General disorders and administration site conditions
AE	Y	09	Diarrhoea	2	Gastrointestinal disorders	N	diarrhea without dehydration	N	Diarrhea NOS	Diarrhoea (excl infective)	Gastrointestinal motility and defaecation conditions	Gastrointestinal disorders
AE	Y	05	Hypophagia	13	Other disorders	N	Reduced intake	N	Oral intake reduced	Appetite disorders	Appetite and general nutritional disorders	Metabolism and nutrition disorders
AE	Y	08	Hypophagia	13	Other disorders	N	Reduced intake	N	Oral intake reduced	Appetite disorders	Appetite and general nutritional disorders	Metabolism and nutrition disorders
AE	Y	07	Irritability	13	Other disorders	N	Irritable/unsettled	N	Irritable	General signs and symptoms NEC	General system disorders NEC	General disorders and administration site conditions
AE	Y	02	Nasopharyngitis	1	Respiratory system disorders	N	common cold	N	Common cold	Upper respiratory tract infections	Infections - pathogen unspecified	Infections and infestations
AE	Y	03	Pyrexia	10	Unspecified pyrexia	N	Fever	N	Fever	Febrile disorders	Body temperature conditions	General disorders and administration site conditions
AE	Y	01	Vomiting	2	Gastrointestinal disorders	N	Vomiting	N	Vomiting	Nausea and vomiting symptoms	Gastrointestinal signs and symptoms	Gastrointestinal disorders
AE	Y	04	Vomiting	2	Gastrointestinal disorders	N	Vomiting	N	Vomiting	Nausea and vomiting symptoms	Gastrointestinal signs and symptoms	Gastrointestinal disorders
AE	Y	01	Constipation	2	Gastrointestinal disorders	N	constipation	N	Constipation	Gastrointestinal atonic and hypomotility disorders NEC	Gastrointestinal motility and defaecation conditions	Gastrointestinal disorders
AE	Y	02	Hypophagia	13	Other disorders	N	Reduced intake	N	Oral intake reduced	Appetite disorders	Appetite and general nutritional disorders	Metabolism and nutrition disorders
AE	Y	03	Irritability	13	Other disorders	N	Irritable/unsettled	N	Irritable	General signs and symptoms NEC	General system disorders NEC	General disorders and administration site conditions
AE	Y	04	Cough	1	Respiratory system disorders	N	cough	N	Cough	Coughing and associated symptoms	Respiratory disorders NEC	Respiratory, thoracic and mediastinal disorders
AE	Y	03	Decreased activity	13	Other disorders	N	Reduced activity	N	Decreased activity	Asthenic conditions	General system disorders NEC	General disorders and administration site conditions
AE	Y	01	Irritability	13	Other disorders	N	Irritable/unsettled	N	Irritable	General signs and symptoms NEC	General system disorders NEC	General disorders and administration site conditions
AE	Y	02	Vomiting	2	Gastrointestinal disorders	N	Vomiting	N	Vomiting	Nausea and vomiting symptoms	Gastrointestinal signs and symptoms	Gastrointestinal disorders
AE	Y	04	Diarrhoea	2	Gastrointestinal disorders	N	diarrhea without dehydration	N	Diarrhea NOS	Diarrhoea (excl infective)	Gastrointestinal motility and defaecation conditions	Gastrointestinal disorders
AE	Y	03	Irritability	13	Other disorders	N	Irritable/unsettled	N	Irritable	General signs and symptoms NEC	General system disorders NEC	General disorders and administration site conditions
AE	Y	01	Pyrexia	10	Unspecified pyrexia	N	Fever	N	Fever	Febrile disorders	Body temperature conditions	General disorders and administration site conditions
AE	Y	02	Pyrexia	10	Unspecified pyrexia	N	Fever	N	Fever	Febrile disorders	Body temperature conditions	General disorders and administration site conditions
AE	Y	18	Decreased activity	13	Other disorders	N	Reduced activity	N	Decreased activity	Asthenic conditions	General system disorders NEC	General disorders and administration site conditions
AE	Y	08	Diarrhoea	2	Gastrointestinal disorders	N	persistent diarrhea	Y	Diarrhoea	Diarrhoea (excl infective)	Gastrointestinal motility and defaecation conditions	Gastrointestinal disorders
AE	Y	13	Diarrhoea	2	Gastrointestinal disorders	N	Loose stool (< 3 in a 24 hour period)	N	Loose stools	Diarrhoea (excl infective)	Gastrointestinal motility and defaecation conditions	Gastrointestinal disorders
AE	Y	16	Diarrhoea	2	Gastrointestinal disorders	N	diarrhea without dehydration	N	Diarrhea NOS	Diarrhoea (excl infective)	Gastrointestinal motility and defaecation conditions	Gastrointestinal disorders
AE	Y	17	Diarrhoea	2	Gastrointestinal disorders	N	diarrhea without dehydration	N	Diarrhea NOS	Diarrhoea (excl infective)	Gastrointestinal motility and defaecation conditions	Gastrointestinal disorders
AE	Y	01	Hypophagia	13	Other disorders	N	Reduced intake	N	Oral intake reduced	Appetite disorders	Appetite and general nutritional disorders	Metabolism and nutrition disorders
AE	Y	10	Hypophagia	13	Other disorders	N	Reduced intake	N	Oral intake reduced	Appetite disorders	Appetite and general nutritional disorders	Metabolism and nutrition disorders
AE	Y	14	Hypophagia	13	Other disorders	N	Reduced intake	N	Oral intake reduced	Appetite disorders	Appetite and general nutritional disorders	Metabolism and nutrition disorders
AE	Y	03	Irritability	13	Other disorders	N	Irritable/unsettled	N	Irritable	General signs and symptoms NEC	General system disorders NEC	General disorders and administration site conditions
AE	Y	05	Irritability	13	Other disorders	N	Irritable/unsettled	N	Irritable	General signs and symptoms NEC	General system disorders NEC	General disorders and administration site conditions
AE	Y	06	Irritability	13	Other disorders	N	Irritable/unsettled	N	Irritable	General signs and symptoms NEC	General system disorders NEC	General disorders and administration site conditions
AE	Y	09	Irritability	13	Other disorders	N	Irritable/unsettled	N	Irritable	General signs and symptoms NEC	General system disorders NEC	General disorders and administration site conditions
AE	Y	11	Irritability	13	Other disorders	N	Irritable/unsettled	N	Irritable	General signs and symptoms NEC	General system disorders NEC	General disorders and administration site conditions
AE	Y	02	Vomiting	2	Gastrointestinal disorders	N	Vomiting	N	Vomiting	Nausea and vomiting symptoms	Gastrointestinal signs and symptoms	Gastrointestinal disorders
AE	Y	04	Vomiting	2	Gastrointestinal disorders	N	Vomiting	N	Vomiting	Nausea and vomiting symptoms	Gastrointestinal signs and symptoms	Gastrointestinal disorders
AE	Y	07	Vomiting	2	Gastrointestinal disorders	N	Vomiting	N	Vomiting	Nausea and vomiting symptoms	Gastrointestinal signs and symptoms	Gastrointestinal disorders
AE	Y	12	Vomiting	2	Gastrointestinal disorders	N	Vomiting	N	Vomiting	Nausea and vomiting symptoms	Gastrointestinal signs and symptoms	Gastrointestinal disorders
AE	Y	15	Vomiting	2	Gastrointestinal disorders	N	Vomiting	N	Vomiting	Nausea and vomiting symptoms	Gastrointestinal signs and symptoms	Gastrointestinal disorders
AE	Y	04	Cough	1	Respiratory system disorders	N	cough	N	Cough	Coughing and associated symptoms	Respiratory disorders NEC	Respiratory, thoracic and mediastinal disorders
AE	Y	08	Diarrhoea	2	Gastrointestinal disorders	N	non specific diarrhea without signs of dehydration	N	Diarrhea NOS	Diarrhoea (excl infective)	Gastrointestinal motility and defaecation conditions	Gastrointestinal disorders
AE	Y	03	Irritability	13	Other disorders	N	Irritable/unsettled	N	Irritable	General signs and symptoms NEC	General system disorders NEC	General disorders and administration site conditions
AE	Y	05	Irritability	13	Other disorders	N	Irritable/unsettled	N	Irritable	General signs and symptoms NEC	General system disorders NEC	General disorders and administration site conditions
AE	Y	07	Pneumonia	1	Respiratory system disorders	N	pneumonia suspected	Y	Pneumonia NOS	Lower respiratory tract and lung infections	Infections - pathogen unspecified	Infections and infestations
AE	Y	01	Pyrexia	10	Unspecified pyrexia	N	Fever	N	Fever	Febrile disorders	Body temperature conditions	General disorders and administration site conditions
AE	Y	02	Pyrexia	10	Unspecified pyrexia	N	Fever	N	Fever	Febrile disorders	Body temperature conditions	General disorders and administration site conditions
AE	Y	06	Nasopharyngitis	1	Respiratory system disorders	Y	common cold	N	Common cold	Upper respiratory tract infections	Infections - pathogen unspecified	Infections and infestations
AE	Y	02	Diarrhoea	2	Gastrointestinal disorders	N	diarrhea without sign of dehydration	N	Diarrhea NOS	Diarrhoea (excl infective)	Gastrointestinal motility and defaecation conditions	Gastrointestinal disorders
AE	Y	03	Irritability	13	Other disorders	N	Irritable/unsettled	N	Irritable	General signs and symptoms NEC	General system disorders NEC	General disorders and administration site conditions
AE	Y	01	Omphalitis	12	Other infections disease	N	omphalitis	N	Omphalitis	Infections NEC	Infections - pathogen unspecified	Infections and infestations
AE	Y	01	Irritability	13	Other disorders	N	Irritable/unsettled	N	Irritable	General signs and symptoms NEC	General system disorders NEC	General disorders and administration site conditions
AE	Y	02	Pyrexia	10	Unspecified pyrexia	N	Fever	N	Fever	Febrile disorders	Body temperature conditions	General disorders and administration site conditions
AE	Y	03	Constipation	2	Gastrointestinal disorders	N	CONSTIPATION	N	Constipation	Gastrointestinal atonic and hypomotility disorders NEC	Gastrointestinal motility and defaecation conditions	Gastrointestinal disorders
AE	Y	02	Diarrhoea	2	Gastrointestinal disorders	N	diarrhea without dehydration	N	Diarrhea NOS	Diarrhoea (excl infective)	Gastrointestinal motility and defaecation conditions	Gastrointestinal disorders
AE	Y	01	Dermatitis	3	Skin disorders	Y	dermatitis	N	Dermatitis NOS	Dermatitis and eczema	Epidermal and dermal conditions	Skin and subcutaneous tissue disorders
AE	Y	01	Pyrexia	10	Unspecified pyrexia	N	Fever	N	Fever	Febrile disorders	Body temperature conditions	General disorders and administration site conditions
AE	Y	01	Decreased activity	13	Other disorders	N	Reduced activity	N	Decreased activity	Asthenic conditions	General system disorders NEC	General disorders and administration site conditions
AE	Y	02	Irritability	13	Other disorders	N	Irritable/unsettled	N	Irritable	General signs and symptoms NEC	General system disorders NEC	General disorders and administration site conditions
AE	Y	04	Irritability	13	Other disorders	N	Irritable/unsettled	N	Irritable	General signs and symptoms NEC	General system disorders NEC	General disorders and administration site conditions
AE	Y	05	Irritability	13	Other disorders	N	Irritable/unsettled	N	Irritable	General signs and symptoms NEC	General system disorders NEC	General disorders and administration site conditions
AE	Y	06	Irritability	13	Other disorders	N	Irritable/unsettled	N	Irritable	General signs and symptoms NEC	General system disorders NEC	General disorders and administration site conditions
AE	Y	03	Vomiting	2	Gastrointestinal disorders	N	Vomiting	N	Vomiting	Nausea and vomiting symptoms	Gastrointestinal signs and symptoms	Gastrointestinal disorders
AE	Y	07	Diarrhoea	2	Gastrointestinal disorders	Y	diarrhea without dehydration	N	Diarrhea NOS	Diarrhoea (excl infective)	Gastrointestinal motility and defaecation conditions	Gastrointestinal disorders
AE	Y	02	Cough	1	Respiratory system disorders	N	cough	N	Cough	Coughing and associated symptoms	Respiratory disorders NEC	Respiratory, thoracic and mediastinal disorders
AE	Y	01	Pyrexia	10	Unspecified pyrexia	N	Fever	N	Fever	Febrile disorders	Body temperature conditions	General disorders and administration site conditions
AE	Y	01	Diarrhoea	2	Gastrointestinal disorders	N	diarrhea without dehydration	N	Diarrhea NOS	Diarrhoea (excl infective)	Gastrointestinal motility and defaecation conditions	Gastrointestinal disorders
AE	Y	04	Diarrhoea	2	Gastrointestinal disorders	N	Loose stool (< 3 in a 24 hour period)	N	Loose stools	Diarrhoea (excl infective)	Gastrointestinal motility and defaecation conditions	Gastrointestinal disorders
AE	Y	05	Diarrhoea	2	Gastrointestinal disorders	N	Loose stool (< 3 in a 24 hour period)	N	Loose stools	Diarrhoea (excl infective)	Gastrointestinal motility and defaecation conditions	Gastrointestinal disorders
AE	Y	07	Diarrhoea	2	Gastrointestinal disorders	N	Loose stool (< 3 in a 24 hour period)	N	Loose stools	Diarrhoea (excl infective)	Gastrointestinal motility and defaecation conditions	Gastrointestinal disorders
AE	Y	08	Diarrhoea	2	Gastrointestinal disorders	N	Loose stool (< 3 in a 24 hour period)	N	Loose stools	Diarrhoea (excl infective)	Gastrointestinal motility and defaecation conditions	Gastrointestinal disorders
AE	Y	02	Irritability	13	Other disorders	N	Irritable/unsettled	N	Irritable	General signs and symptoms NEC	General system disorders NEC	General disorders and administration site conditions
AE	Y	06	Irritability	13	Other disorders	N	Irritable/unsettled	N	Irritable	General signs and symptoms NEC	General system disorders NEC	General disorders and administration site conditions
AE	Y	03	Nasopharyngitis	1	Respiratory system disorders	Y	common cold	N	Common cold	Upper respiratory tract infections	Infections - pathogen unspecified	Infections and infestations
AE	Y	06	Diarrhoea	2	Gastrointestinal disorders	N	acute watery diarrhea without dehydration	N	Watery diarrhea	Diarrhoea (excl infective)	Gastrointestinal motility and defaecation conditions	Gastrointestinal disorders
AE	Y	05	Encephalitis	7	Central-peripheral nervous system disorders	N	meningoencephalitis suspected	Y	Meningoencephalitis	Central nervous system and spinal infections	Infections - pathogen unspecified	Infections and infestations
AE	Y	01	Malnutrition	9	Metabolism and nutrition disorders	N	malnutrition	N	Malnutrition NOS	General nutritional disorders NEC	Appetite and general nutritional disorders	Metabolism and nutrition disorders
AE	Y	02	Pneumonia	1	Respiratory system disorders	N	pneumonia	Y	Pneumonia NOS	Lower respiratory tract and lung infections	Infections - pathogen unspecified	Infections and infestations
AE	Y	08	Pyrexia	10	Unspecified pyrexia	N	Fever	N	Fever	Febrile disorders	Body temperature conditions	General disorders and administration site conditions
AE	Y	04	Ventricular septal defect	13	Other disorders	N	VSD (Ventricular Septal Defect)	N	VSD	Cardiac septal defects congenital	Cardiac and vascular disorders congenital	Congenital, familial and genetic disorders
AE	Y	03	Vomiting	2	Gastrointestinal disorders	N	Vomiting	N	Vomiting	Nausea and vomiting symptoms	Gastrointestinal signs and symptoms	Gastrointestinal disorders
AE	Y	07	Vomiting	2	Gastrointestinal disorders	N	Vomiting	N	Vomiting	Nausea and vomiting symptoms	Gastrointestinal signs and symptoms	Gastrointestinal disorders
AE	Y	03	Diarrhoea	2	Gastrointestinal disorders	N	diarrhea without dehydration	N	Diarrhea NOS	Diarrhoea (excl infective)	Gastrointestinal motility and defaecation conditions	Gastrointestinal disorders
AE	Y	02	Gastroenteritis	2	Gastrointestinal disorders	N	Acute gastroenteritis without dehydration	N	Acute gastroenteritis	Gastric and gastroenteric infections	Gastrointestinal infections	Gastrointestinal disorders
AE	Y	01	Irritability	13	Other disorders	N	Irritable/unsettled	N	Irritable	General signs and symptoms NEC	General system disorders NEC	General disorders and administration site conditions
AE	Y	05	Nasopharyngitis	1	Respiratory system disorders	N	common cold	N	Common cold	Upper respiratory tract infections	Infections - pathogen unspecified	Infections and infestations
AE	Y	01	Nasopharyngitis	1	Respiratory system disorders	N	rhinopharyngitis acute	N	Rhinopharyngitis	Upper respiratory tract infections	Infections - pathogen unspecified	Infections and infestations
AE	Y	01	Diarrhoea	2	Gastrointestinal disorders	N	Diarrhea (>= 3 loose stools in a 24 hour period)	N	Diarrhea NOS	Diarrhoea (excl infective)	Gastrointestinal motility and defaecation conditions	Gastrointestinal disorders
AE	Y	03	Diarrhoea	2	Gastrointestinal disorders	N	acute watery diarrhea without dehydration	Y	Watery diarrhea	Diarrhoea (excl infective)	Gastrointestinal motility and defaecation conditions	Gastrointestinal disorders
AE	Y	02	Miliaria	3	Skin disorders	N	prickly heat	N	Prickly heat	Apocrine and eccrine gland disorders	Skin appendage conditions	Skin and subcutaneous tissue disorders
AE	Y	06	Dermatitis contact	3	Skin disorders	Y	dermatitis contact irritant (diapers) cumulative	N	Dermatitis irritant contact	Dermatitis and eczema	Epidermal and dermal conditions	Skin and subcutaneous tissue disorders
AE	Y	07	Decreased activity	13	Other disorders	N	Reduced activity	N	Decreased activity	Asthenic conditions	General system disorders NEC	General disorders and administration site conditions
AE	Y	11	Decreased activity	13	Other disorders	N	Reduced activity	N	Decreased activity	Asthenic conditions	General system disorders NEC	General disorders and administration site conditions
AE	Y	03	Hypophagia	13	Other disorders	N	Reduced intake	N	Oral intake reduced	Appetite disorders	Appetite and general nutritional disorders	Metabolism and nutrition disorders
AE	Y	09	Hypophagia	13	Other disorders	N	Reduced intake	N	Oral intake reduced	Appetite disorders	Appetite and general nutritional disorders	Metabolism and nutrition disorders
AE	Y	10	Hypophagia	13	Other disorders	N	Reduced intake	N	Oral intake reduced	Appetite disorders	Appetite and general nutritional disorders	Metabolism and nutrition disorders
AE	Y	13	Hypophagia	13	Other disorders	N	Reduced intake	N	Oral intake reduced	Appetite disorders	Appetite and general nutritional disorders	Metabolism and nutrition disorders
AE	Y	01	Irritability	13	Other disorders	N	Irritable/unsettled	N	Irritable	General signs and symptoms NEC	General system disorders NEC	General disorders and administration site conditions
AE	Y	05	Irritability	13	Other disorders	N	Irritable/unsettled	N	Irritable	General signs and symptoms NEC	General system disorders NEC	General disorders and administration site conditions
AE	Y	08	Irritability	13	Other disorders	N	Irritable/unsettled	N	Irritable	General signs and symptoms NEC	General system disorders NEC	General disorders and administration site conditions
AE	Y	12	Irritability	13	Other disorders	N	Irritable/unsettled	N	Irritable	General signs and symptoms NEC	General system disorders NEC	General disorders and administration site conditions
AE	Y	14	Nasopharyngitis	1	Respiratory system disorders	N	common cold	N	Common cold	Upper respiratory tract infections	Infections - pathogen unspecified	Infections and infestations
AE	Y	04	Pyrexia	10	Unspecified pyrexia	N	Fever	N	Fever	Febrile disorders	Body temperature conditions	General disorders and administration site conditions
AE	Y	02	Stomatitis	2	Gastrointestinal disorders	N	stomatitis	N	Stomatitis	Stomatitis and ulceration	Oral soft tissue conditions	Gastrointestinal disorders
AE	Y	07	Diarrhoea	2	Gastrointestinal disorders	N	diarrhea without dehydration	N	Diarrhea NOS	Diarrhoea (excl infective)	Gastrointestinal motility and defaecation conditions	Gastrointestinal disorders
AE	Y	02	Hypophagia	13	Other disorders	N	Reduced intake	N	Oral intake reduced	Appetite disorders	Appetite and general nutritional disorders	Metabolism and nutrition disorders
AE	Y	01	Irritability	13	Other disorders	N	Irritable/unsettled	N	Irritable	General signs and symptoms NEC	General system disorders NEC	General disorders and administration site conditions
AE	Y	03	Irritability	13	Other disorders	N	Irritable/unsettled	N	Irritable	General signs and symptoms NEC	General system disorders NEC	General disorders and administration site conditions
AE	Y	04	Irritability	13	Other disorders	N	Irritable/unsettled	N	Irritable	General signs and symptoms NEC	General system disorders NEC	General disorders and administration site conditions
AE	Y	06	Irritability	13	Other disorders	N	Irritable/unsettled	N	Irritable	General signs and symptoms NEC	General system disorders NEC	General disorders and administration site conditions
AE	Y	05	Pyrexia	10	Unspecified pyrexia	N	Fever	N	Fever	Febrile disorders	Body temperature conditions	General disorders and administration site conditions
AE	Y	02	Diarrhoea	2	Gastrointestinal disorders	N	diarrhea without dehydration	N	Diarrhea NOS	Diarrhoea (excl infective)	Gastrointestinal motility and defaecation conditions	Gastrointestinal disorders
AE	Y	01	Irritability	13	Other disorders	N	Irritable/unsettled	N	Irritable	General signs and symptoms NEC	General system disorders NEC	General disorders and administration site conditions
AE	Y	03	Diarrhoea	2	Gastrointestinal disorders	N	acute watery diarrhea with some dehydration	N	Watery diarrhea	Diarrhoea (excl infective)	Gastrointestinal motility and defaecation conditions	Gastrointestinal disorders
AE	Y	02	Septic shock	12	Other infections disease	N	septic shock	N	Septic shock	Sepsis, bacteraemia, viraemia and fungaemia NEC	Infections - pathogen unspecified	Infections and infestations
AE	Y	03	Diarrhoea	2	Gastrointestinal disorders	N	diarrhea without dehydration	N	Diarrhea NOS	Diarrhoea (excl infective)	Gastrointestinal motility and defaecation conditions	Gastrointestinal disorders
AE	Y	04	Diarrhoea	2	Gastrointestinal disorders	N	diarrhea without dehydration	N	Diarrhea NOS	Diarrhoea (excl infective)	Gastrointestinal motility and defaecation conditions	Gastrointestinal disorders
AE	Y	06	Diarrhoea	2	Gastrointestinal disorders	N	acute watery diarrhea without dehydration	N	Watery diarrhea	Diarrhoea (excl infective)	Gastrointestinal motility and defaecation conditions	Gastrointestinal disorders
AE	Y	07	Nasopharyngitis	1	Respiratory system disorders	N	common cold	N	Common cold	Upper respiratory tract infections	Infections - pathogen unspecified	Infections and infestations
AE	Y	05	Pneumonia aspiration	1	Respiratory system disorders	N	aspiration pneumonia	Y	Aspiration pneumonia	Lower respiratory tract inflammatory and immunologic conditions	Lower respiratory tract disorders (excl obstruction and infection)	Respiratory, thoracic and mediastinal disorders
AE	Y	01	Pyrexia	10	Unspecified pyrexia	N	Fever	N	Fever	Febrile disorders	Body temperature conditions	General disorders and administration site conditions
AE	Y	02	Pyrexia	10	Unspecified pyrexia	N	Fever	N	Fever	Febrile disorders	Body temperature conditions	General disorders and administration site conditions
AE	Y	05	Diarrhoea	2	Gastrointestinal disorders	N	Diarrhea (>= 3 loose stools in a 24 hour period)	N	Diarrhea NOS	Diarrhoea (excl infective)	Gastrointestinal motility and defaecation conditions	Gastrointestinal disorders
AE	Y	02	Irritability	13	Other disorders	N	Irritable/unsettled	N	Irritable	General signs and symptoms NEC	General system disorders NEC	General disorders and administration site conditions
AE	Y	03	Irritability	13	Other disorders	N	Irritable/unsettled	N	Irritable	General signs and symptoms NEC	General system disorders NEC	General disorders and administration site conditions
AE	Y	04	Irritability	13	Other disorders	N	Irritable/unsettled	N	Irritable	General signs and symptoms NEC	General system disorders NEC	General disorders and administration site conditions
AE	Y	01	Vomiting	2	Gastrointestinal disorders	N	Vomiting	N	Vomiting	Nausea and vomiting symptoms	Gastrointestinal signs and symptoms	Gastrointestinal disorders
AE	Y	01	Influenza	1	Respiratory system disorders	N	allergic flu	N	Flu	Influenza viral infections	Viral infectious disorders	Infections and infestations
AE	Y	02	Trisomy 21	13	Other disorders	N	DOWN SYNDROME SUSPECTED	N	Down's syndrome	Autosomal chromosomal abnormalities	Chromosomal abnormalities and abnormal gene carriers	Congenital, familial and genetic disorders
AE	Y	03	Upper respiratory tract infection	1	Respiratory system disorders	Y	upper respiratory tract infection	N	Upper respiratory tract infection	Upper respiratory tract infections	Infections - pathogen unspecified	Infections and infestations
AE	Y	11	Decreased activity	13	Other disorders	N	Reduced activity	N	Decreased activity	Asthenic conditions	General system disorders NEC	General disorders and administration site conditions
AE	Y	01	Diarrhoea	2	Gastrointestinal disorders	N	Diarrhea (>= 3 loose stools in a 24 hour period)	N	Diarrhea NOS	Diarrhoea (excl infective)	Gastrointestinal motility and defaecation conditions	Gastrointestinal disorders
AE	Y	13	Diarrhoea	2	Gastrointestinal disorders	N	diarrhea without dehydration	N	Diarrhea NOS	Diarrhoea (excl infective)	Gastrointestinal motility and defaecation conditions	Gastrointestinal disorders
AE	Y	14	Diarrhoea	2	Gastrointestinal disorders	N	diarrhea without dehydration	N	Diarrhea NOS	Diarrhoea (excl infective)	Gastrointestinal motility and defaecation conditions	Gastrointestinal disorders
AE	Y	15	Diarrhoea	2	Gastrointestinal disorders	N	diarrhea without dehydration	N	Diarrhea NOS	Diarrhoea (excl infective)	Gastrointestinal motility and defaecation conditions	Gastrointestinal disorders
AE	Y	07	Hypophagia	13	Other disorders	N	Reduced intake	N	Oral intake reduced	Appetite disorders	Appetite and general nutritional disorders	Metabolism and nutrition disorders
AE	Y	10	Hypophagia	13	Other disorders	N	Reduced intake	N	Oral intake reduced	Appetite disorders	Appetite and general nutritional disorders	Metabolism and nutrition disorders
AE	Y	05	Hypothermia	13	Other disorders	N	hypothermia	N	Hypothermia	Body temperature altered	Body temperature conditions	General disorders and administration site conditions
AE	Y	04	Irritability	13	Other disorders	N	Irritable/unsettled	N	Irritable	General signs and symptoms NEC	General system disorders NEC	General disorders and administration site conditions
AE	Y	06	Irritability	13	Other disorders	N	Irritable/unsettled	N	Irritable	General signs and symptoms NEC	General system disorders NEC	General disorders and administration site conditions
AE	Y	08	Irritability	13	Other disorders	N	Irritable/unsettled	N	Irritable	General signs and symptoms NEC	General system disorders NEC	General disorders and administration site conditions
AE	Y	12	Nasopharyngitis	1	Respiratory system disorders	N	common cold	N	Common cold	Upper respiratory tract infections	Infections - pathogen unspecified	Infections and infestations
AE	Y	02	Pyrexia	10	Unspecified pyrexia	N	Fever	N	Fever	Febrile disorders	Body temperature conditions	General disorders and administration site conditions
AE	Y	09	Pyrexia	10	Unspecified pyrexia	N	Fever	N	Fever	Febrile disorders	Body temperature conditions	General disorders and administration site conditions
AE	Y	03	Vomiting	2	Gastrointestinal disorders	N	Vomiting	N	Vomiting	Nausea and vomiting symptoms	Gastrointestinal signs and symptoms	Gastrointestinal disorders
AE	Y	01	Pyrexia	10	Unspecified pyrexia	N	Fever	N	Fever	Febrile disorders	Body temperature conditions	General disorders and administration site conditions
AE	Y	02	Pyrexia	10	Unspecified pyrexia	N	Fever	N	Fever	Febrile disorders	Body temperature conditions	General disorders and administration site conditions
AE	Y	04	Dysentery	2	Gastrointestinal disorders	Y	dysentery without dehydration	N	Dysentery NOS	Abdominal and gastrointestinal infections	Infections - pathogen unspecified	Infections and infestations
AE	Y	03	Pyrexia	10	Unspecified pyrexia	Y	Fever	N	Fever	Febrile disorders	Body temperature conditions	General disorders and administration site conditions
AE	Y	01	Diarrhoea	2	Gastrointestinal disorders	N	Diarrhea (>= 3 loose stools in a 24 hour period)	N	Diarrhea NOS	Diarrhoea (excl infective)	Gastrointestinal motility and defaecation conditions	Gastrointestinal disorders
AE	Y	02	Irritability	13	Other disorders	N	Irritable/unsettled	N	Irritable	General signs and symptoms NEC	General system disorders NEC	General disorders and administration site conditions
AE	Y	06	Irritability	13	Other disorders	N	Irritable/unsettled	N	Irritable	General signs and symptoms NEC	General system disorders NEC	General disorders and administration site conditions
AE	Y	03	Pyrexia	10	Unspecified pyrexia	N	Fever	N	Fever	Febrile disorders	Body temperature conditions	General disorders and administration site conditions
AE	Y	04	Pyrexia	10	Unspecified pyrexia	N	Fever	N	Fever	Febrile disorders	Body temperature conditions	General disorders and administration site conditions
AE	Y	08	Pyrexia	10	Unspecified pyrexia	N	Fever	N	Fever	Febrile disorders	Body temperature conditions	General disorders and administration site conditions
AE	Y	05	Vomiting	2	Gastrointestinal disorders	N	Vomiting	N	Vomiting	Nausea and vomiting symptoms	Gastrointestinal signs and symptoms	Gastrointestinal disorders
AE	Y	07	Vomiting	2	Gastrointestinal disorders	N	Vomiting	N	Vomiting	Nausea and vomiting symptoms	Gastrointestinal signs and symptoms	Gastrointestinal disorders
AE	Y	01	Diarrhoea	2	Gastrointestinal disorders	N	diarrhea without dehydration	N	Diarrhea NOS	Diarrhoea (excl infective)	Gastrointestinal motility and defaecation conditions	Gastrointestinal disorders
AE	Y	05	Decreased activity	13	Other disorders	N	Reduced activity	N	Decreased activity	Asthenic conditions	General system disorders NEC	General disorders and administration site conditions
AE	Y	01	Irritability	13	Other disorders	N	Irritable/unsettled	N	Irritable	General signs and symptoms NEC	General system disorders NEC	General disorders and administration site conditions
AE	Y	02	Irritability	13	Other disorders	N	Irritable/unsettled	N	Irritable	General signs and symptoms NEC	General system disorders NEC	General disorders and administration site conditions
AE	Y	06	Irritability	13	Other disorders	N	Irritable/unsettled	N	Irritable	General signs and symptoms NEC	General system disorders NEC	General disorders and administration site conditions
AE	Y	09	Irritability	13	Other disorders	N	Irritable/unsettled	N	Irritable	General signs and symptoms NEC	General system disorders NEC	General disorders and administration site conditions
AE	Y	12	Irritability	13	Other disorders	N	Irritable/unsettled	N	Irritable	General signs and symptoms NEC	General system disorders NEC	General disorders and administration site conditions
AE	Y	08	Nasopharyngitis	1	Respiratory system disorders	N	common cold	N	Common cold	Upper respiratory tract infections	Infections - pathogen unspecified	Infections and infestations
AE	Y	10	Nasopharyngitis	1	Respiratory system disorders	N	common cold	N	Common cold	Upper respiratory tract infections	Infections - pathogen unspecified	Infections and infestations
AE	Y	11	Nasopharyngitis	1	Respiratory system disorders	N	common cold	N	Common cold	Upper respiratory tract infections	Infections - pathogen unspecified	Infections and infestations
AE	Y	03	Pyrexia	10	Unspecified pyrexia	N	Fever	N	Fever	Febrile disorders	Body temperature conditions	General disorders and administration site conditions
AE	Y	04	Vomiting	2	Gastrointestinal disorders	N	Vomiting	N	Vomiting	Nausea and vomiting symptoms	Gastrointestinal signs and symptoms	Gastrointestinal disorders
AE	Y	07	Vomiting	2	Gastrointestinal disorders	N	Vomiting	N	Vomiting	Nausea and vomiting symptoms	Gastrointestinal signs and symptoms	Gastrointestinal disorders
AE	Y	08	Coronary artery disease	13	Other disorders	N	coronary heart disease suspected	N	Coronary heart disease	Coronary artery disorders NEC	Coronary artery disorders	Cardiac disorders
AE	Y	02	Irritability	13	Other disorders	N	Irritable/unsettled	N	Irritable	General signs and symptoms NEC	General system disorders NEC	General disorders and administration site conditions
AE	Y	05	Nasopharyngitis	1	Respiratory system disorders	N	common cold	N	Common cold	Upper respiratory tract infections	Infections - pathogen unspecified	Infections and infestations
AE	Y	01	Rhinitis	1	Respiratory system disorders	N	rhinitis	N	Rhinitis NOS	Upper respiratory tract infections NEC	Respiratory tract infections	Respiratory, thoracic and mediastinal disorders
AE	Y	03	Vomiting	2	Gastrointestinal disorders	N	Vomiting	N	Vomiting	Nausea and vomiting symptoms	Gastrointestinal signs and symptoms	Gastrointestinal disorders
AE	Y	07	Vomiting	2	Gastrointestinal disorders	N	Vomiting	N	Vomiting	Nausea and vomiting symptoms	Gastrointestinal signs and symptoms	Gastrointestinal disorders
AE	Y	04	Herpes virus infection	11	Other viral infections	Y	herpes	N	Herpes NOS	Herpes viral infections	Viral infectious disorders	Infections and infestations
AE	Y	09	Conjunctivitis	4	Ocular disorders	Y	conjunctivitis	N	Conjunctivitis NOS	Conjunctival infections, irritations and inflammations	Ocular infections, irritations and inflammations	Eye disorders
AE	Y	02	Diarrhoea	2	Gastrointestinal disorders	N	Loose stool (< 3 in a 24 hour period)	N	Loose stools	Diarrhoea (excl infective)	Gastrointestinal motility and defaecation conditions	Gastrointestinal disorders
AE	Y	13	Diarrhoea	2	Gastrointestinal disorders	N	diarrhea without dehydration	N	Diarrhea NOS	Diarrhoea (excl infective)	Gastrointestinal motility and defaecation conditions	Gastrointestinal disorders
AE	Y	01	Irritability	13	Other disorders	N	Irritable/unsettled	N	Irritable	General signs and symptoms NEC	General system disorders NEC	General disorders and administration site conditions
AE	Y	04	Irritability	13	Other disorders	N	Irritable/unsettled	N	Irritable	General signs and symptoms NEC	General system disorders NEC	General disorders and administration site conditions
AE	Y	08	Irritability	13	Other disorders	N	Irritable/unsettled	N	Irritable	General signs and symptoms NEC	General system disorders NEC	General disorders and administration site conditions
AE	Y	11	Irritability	13	Other disorders	N	Irritable/unsettled	N	Irritable	General signs and symptoms NEC	General system disorders NEC	General disorders and administration site conditions
AE	Y	12	Nasopharyngitis	1	Respiratory system disorders	N	common cold	N	Common cold	Upper respiratory tract infections	Infections - pathogen unspecified	Infections and infestations
AE	Y	03	Pyrexia	10	Unspecified pyrexia	N	Fever	N	Fever	Febrile disorders	Body temperature conditions	General disorders and administration site conditions
AE	Y	05	Stomatitis	2	Gastrointestinal disorders	N	stomatitis	N	Stomatitis	Stomatitis and ulceration	Oral soft tissue conditions	Gastrointestinal disorders
AE	Y	10	Vomiting	2	Gastrointestinal disorders	N	Vomiting	N	Vomiting	Nausea and vomiting symptoms	Gastrointestinal signs and symptoms	Gastrointestinal disorders
AE	Y	07	Dysentery	2	Gastrointestinal disorders	Y	diarrhea dysentery form	N	Dysentery NOS	Abdominal and gastrointestinal infections	Infections - pathogen unspecified	Infections and infestations
AE	Y	06	Nasopharyngitis	1	Respiratory system disorders	Y	common cold	N	Common cold	Upper respiratory tract infections	Infections - pathogen unspecified	Infections and infestations
AE	Y	01	Diarrhoea	2	Gastrointestinal disorders	N	diarrhea without dehydration	N	Diarrhea NOS	Diarrhoea (excl infective)	Gastrointestinal motility and defaecation conditions	Gastrointestinal disorders
AE	Y	02	Diarrhoea	2	Gastrointestinal disorders	N	diarrhea without dehydration	N	Diarrhea NOS	Diarrhoea (excl infective)	Gastrointestinal motility and defaecation conditions	Gastrointestinal disorders
AE	Y	01	Diarrhoea	2	Gastrointestinal disorders	N	diarrhea without dehydration	N	Diarrhea NOS	Diarrhoea (excl infective)	Gastrointestinal motility and defaecation conditions	Gastrointestinal disorders
AE	Y	02	Nasopharyngitis	1	Respiratory system disorders	N	common cold	N	Common cold	Upper respiratory tract infections	Infections - pathogen unspecified	Infections and infestations
AE	Y	03	Nasopharyngitis	1	Respiratory system disorders	N	common cold	N	Common cold	Upper respiratory tract infections	Infections - pathogen unspecified	Infections and infestations
AE	Y	02	Irritability	13	Other disorders	N	Irritable/unsettled	N	Irritable	General signs and symptoms NEC	General system disorders NEC	General disorders and administration site conditions
AE	Y	05	Nasopharyngitis	1	Respiratory system disorders	N	common cold	N	Common cold	Upper respiratory tract infections	Infections - pathogen unspecified	Infections and infestations
AE	Y	01	Pyrexia	10	Unspecified pyrexia	N	Fever	N	Fever	Febrile disorders	Body temperature conditions	General disorders and administration site conditions
AE	Y	03	Pyrexia	10	Unspecified pyrexia	N	Fever	N	Fever	Febrile disorders	Body temperature conditions	General disorders and administration site conditions
AE	Y	01	Decreased activity	13	Other disorders	N	Reduced activity	N	Decreased activity	Asthenic conditions	General system disorders NEC	General disorders and administration site conditions
AE	Y	05	Decreased activity	13	Other disorders	N	Reduced activity	N	Decreased activity	Asthenic conditions	General system disorders NEC	General disorders and administration site conditions
AE	Y	02	Diarrhoea	2	Gastrointestinal disorders	N	diarrhea without dehydration	N	Diarrhea NOS	Diarrhoea (excl infective)	Gastrointestinal motility and defaecation conditions	Gastrointestinal disorders
[truncated: 7,765 more rows]

## Sheet: Therapeutic_AB
domain	Number of AB combination	cmyn	cmspid	cmatcn	Classofcmatcn	aehospitalized	cmindc	cmindcgroup	cmindcgroup_code	cmaeno	cmroute	cmdurationdays
[truncated: 1,024 more rows]

[truncated: 2 more sheets: Perinatal AB_mother, Prophylactic_AB_neonates]
